# Supplementary material for: Proteomic Mapping of Multifunctional Complexes Within Triatomine Saliva
Source: Front Cell Infect Microbiol. 2020 Sep 2;10:459. doi: 10.3389/fcimb.2020.00459 (PMC7492717; doi:10.3389/fcimb.2020.00459)
Supplement: Table S1 — All saliva protein groups identified from the different bands of the saliva of Rhodnius prolixus, Rhodnius neglectus, Dipetalogaster maxima, Triatoma dimidiata, and Triatoma infestans, corresponding to the Figure 1. [file Table_1.XLSX]

## Sheet: T. infestans
Ti 1
Protein Group	Protein ID	Accession	-10lgP	Coverage (%)	#Peptides	#Unique	PTM	Avg. Mass	Description
Ti 2
Protein Group	Protein ID	Accession	-10lgP	Coverage (%)	#Peptides	#Unique	PTM	Avg. Mass	Description
54	15	A0A170YQI4|A0A170YQI4_TRIIF	111.73	1	1	1	N	180966	Retinoid-and fatty acid-binding glycoprotein variant PD OS=Triatoma infestans OX=30076 PE=4 SV=1
2	65	E2J7J6|E2J7J6_9HEMI	54.89	4	1	1	N	30450	Actin (Fragment) OS=Triatoma matogrossensis OX=162370 PE=2 SV=1
2	66	R4FR88|R4FR88_RHOPR	54.89	3	1	1	N	38912	Putative actin 5c (Fragment) OS=Rhodnius prolixus OX=13249 PE=2 SV=1
2	67	T1HVE5|T1HVE5_RHOPR	54.89	3	1	1	N	41552	Uncharacterized protein (Fragment) OS=Rhodnius prolixus OX=13249 PE=3 SV=1
2	68	A0A0P4VVE9|A0A0P4VVE9_9HEMI	54.89	3	1	1	N	41786	Putative actin muscle isoform x2 OS=Rhodnius neglectus OX=72488 PE=2 SV=1
2	69	R4FQA8|R4FQA8_RHOPR	54.89	3	1	1	N	41786	Putative actin length OS=Rhodnius prolixus OX=13249 PE=2 SV=1
2	70	A0A023F5W2|A0A023F5W2_TRIIF	54.89	3	1	1	N	41822	Actin-5c OS=Triatoma infestans OX=30076 PE=2 SV=1
2	71	T1I0Q5|T1I0Q5_RHOPR	54.89	3	1	1	N	41487	Uncharacterized protein OS=Rhodnius prolixus OX=13249 PE=3 SV=1
2	72	R4FQ90|R4FQ90_RHOPR	54.89	3	1	1	N	41822	Putative actin length OS=Rhodnius prolixus OX=13249 PE=2 SV=1
2	73	A0A170ZGA9|A0A170ZGA9_TRIIF	54.89	3	1	1	N	41786	Muscle actin OS=Triatoma infestans OX=30076 PE=3 SV=1
2	74	A0A0P4VSB2|A0A0P4VSB2_9HEMI	54.89	3	1	1	N	41832	Putative actin-5c-like isoform x2 OS=Rhodnius neglectus OX=72488 PE=2 SV=1
2	75	A0A224XRR1|A0A224XRR1_9HEMI	54.89	3	1	1	N	41786	Putative actin-2 OS=Panstrongylus lignarius OX=156445 PE=3 SV=1
2	76	A0A0V0G386|A0A0V0G386_TRIDM	54.89	3	1	1	N	41786	Putative actin-2 OS=Triatoma dimidiata OX=72491 PE=3 SV=1
2	77	T1HZ52|T1HZ52_RHOPR	54.89	3	1	1	N	42533	Uncharacterized protein (Fragment) OS=Rhodnius prolixus OX=13249 PE=3 SV=1
Ti 3
Protein Group	Protein ID	Accession	-10lgP	Coverage (%)	#Peptides	#Unique	PTM	Avg. Mass	Description
8	6	A0A161MR06|A0A161MR06_TRIIF	242.54	35	30	2	Y	81443	Larval serum protein 2 (Fragment) OS=Triatoma infestans OX=30076 PE=4 SV=1
8	7	A0A170ZQW9|A0A170ZQW9_TRIIF	242.54	35	30	2	Y	81429	Larval serum protein 2 (Fragment) OS=Triatoma infestans OX=30076 PE=4 SV=1
8	8	A0A170ZQS0|A0A170ZQS0_TRIIF	242.54	35	30	2	Y	81415	Larval serum protein 2 (Fragment) OS=Triatoma infestans OX=30076 PE=4 SV=1
8	9	A0A161M5Z0|A0A161M5Z0_TRIIF	242.54	35	30	2	Y	81457	Larval serum protein 2 (Fragment) OS=Triatoma infestans OX=30076 PE=4 SV=1
8	20	A0A170ZQZ8|A0A170ZQZ8_TRIIF	212.75	21	20	1	Y	81616	Larval serum protein 2 (Fragment) OS=Triatoma infestans OX=30076 PE=4 SV=1
23	36	Q8T0Z4|Q8T0Z4_TRIIF	149.00	30	6	5	Y	22216	Trialysin (Fragment) OS=Triatoma infestans OX=30076 PE=2 SV=1
23	37	A6YPP7|A6YPP7_TRIIF	149.00	24	6	5	Y	28579	Trialysin allele OS=Triatoma infestans OX=30076 PE=2 SV=1
23	38	Q8T0Z3|Q8T0Z3_TRIIF	149.00	24	6	5	Y	28609	Trialysin OS=Triatoma infestans OX=30076 PE=2 SV=1
2	57	R4FR88|R4FR88_RHOPR	108.42	10	3	3	N	38912	Putative actin 5c (Fragment) OS=Rhodnius prolixus OX=13249 PE=2 SV=1
2	58	T1HVE5|T1HVE5_RHOPR	108.42	10	3	3	N	41552	Uncharacterized protein (Fragment) OS=Rhodnius prolixus OX=13249 PE=3 SV=1
2	59	A0A0P4VVE9|A0A0P4VVE9_9HEMI	108.42	10	3	3	N	41786	Putative actin muscle isoform x2 OS=Rhodnius neglectus OX=72488 PE=2 SV=1
2	60	A0A023F5W2|A0A023F5W2_TRIIF	108.42	10	3	3	N	41822	Actin-5c OS=Triatoma infestans OX=30076 PE=2 SV=1
2	61	T1I0Q5|T1I0Q5_RHOPR	108.42	10	3	3	N	41487	Uncharacterized protein OS=Rhodnius prolixus OX=13249 PE=3 SV=1
2	62	A0A170ZGA9|A0A170ZGA9_TRIIF	108.42	10	3	3	N	41786	Muscle actin OS=Triatoma infestans OX=30076 PE=3 SV=1
2	63	A0A224XRR1|A0A224XRR1_9HEMI	108.42	10	3	3	N	41786	Putative actin-2 OS=Panstrongylus lignarius OX=156445 PE=3 SV=1
2	64	R4FQA8|R4FQA8_RHOPR	108.42	10	3	3	N	41786	Putative actin length OS=Rhodnius prolixus OX=13249 PE=2 SV=1
2	65	R4FQ90|R4FQ90_RHOPR	108.42	10	3	3	N	41822	Putative actin length OS=Rhodnius prolixus OX=13249 PE=2 SV=1
2	66	A0A0P4VSB2|A0A0P4VSB2_9HEMI	108.42	10	3	3	N	41832	Putative actin-5c-like isoform x2 OS=Rhodnius neglectus OX=72488 PE=2 SV=1
2	67	A0A0V0G386|A0A0V0G386_TRIDM	108.42	10	3	3	N	41786	Putative actin-2 OS=Triatoma dimidiata OX=72491 PE=3 SV=1
2	68	T1HZ52|T1HZ52_RHOPR	108.42	9	3	3	N	42533	Uncharacterized protein (Fragment) OS=Rhodnius prolixus OX=13249 PE=3 SV=1
2	71	E2J7J6|E2J7J6_9HEMI	108.42	13	3	3	N	30450	Actin (Fragment) OS=Triatoma matogrossensis OX=162370 PE=2 SV=1
22	83	A6YPL3|A6YPL3_TRIIF	97.71	8	2	2	N	22311	Salivary lipocalin OS=Triatoma infestans OX=30076 PE=2 SV=1
23	74	E2J775|E2J775_9HEMI	87.79	13	4	3	Y	28177	Trialysin OS=Triatoma matogrossensis OX=162370 PE=2 SV=1
23	75	E2J773|E2J773_9HEMI	87.79	13	4	3	Y	28768	Trialysin OS=Triatoma matogrossensis OX=162370 PE=2 SV=1
1	86	E2J7A6|E2J7A6_9HEMI	84.71	2	1	1	N	64092	Salivary apyrase OS=Triatoma matogrossensis OX=162370 PE=2 SV=1
1	98	Q70GK8|Q70GK8_TRIIF	84.42	5	2	2	Y	62520	79 kDa salivary apyrase OS=Triatoma infestans OX=30076 GN=apy79 PE=2 SV=1
10	84	A0A023FB19|A0A023FB19_TRIIF	77.01	5	2	2	Y	35052	Putative pallidipin-like salivary lipocalin lipocalin (Fragment) OS=Triatoma infestans OX=30076 PE=2 SV=1
10	99	E2J719|E2J719_9HEMI	77.01	6	2	2	Y	31256	Pallidipin-like salivary lipocalin OS=Triatoma matogrossensis OX=162370 PE=2 SV=1
22	122	Q0MTC8|Q0MTC8_TRIBS	59.21	6	1	1	N	17937	Salivary lipocalin OS=Triatoma brasiliensis OX=65344 PE=2 SV=1
22	123	A0MK88|A0MK88_TRIBS	59.21	5	1	1	N	19495	Salivary lipocalin (Fragment) OS=Triatoma brasiliensis OX=65344 PE=2 SV=1
22	124	A0A286T5N9|A0A286T5N9_9HEMI	59.21	5	1	1	N	20723	Pc64 similar to salivary lipocalin OS=Panstrongylus chinai OX=156444 PE=2 SV=1
22	125	A0A023FAS0|A0A023FAS0_TRIIF	59.21	5	1	1	N	21645	Putative salivary lipocalin OS=Triatoma infestans OX=30076 PE=2 SV=1
22	126	A6YPM4|A6YPM4_TRIIF	59.21	5	1	1	N	21910	Salivary lipocalin OS=Triatoma infestans OX=30076 PE=2 SV=1
22	134	A6YPE4|A6YPE4_TRIIF	52.73	4	1	1	N	19859	Lipocalin-like TiLipo39 allele OS=Triatoma infestans OX=30076 PE=2 SV=1
22	135	A0A170V664|A0A170V664_TRIIF	38.70	13	1	1	N	9547	Salivary lipocalin OS=Triatoma infestans OX=30076 PE=4 SV=1
22	136	A6YPH2|A6YPH2_TRIIF	38.70	5	1	1	N	22668	Salivary lipocalin OS=Triatoma infestans OX=30076 PE=2 SV=1
7	170	A0A224XRS1|A0A224XRS1_9HEMI	38.45	4	1	1	N	17741	Putative carcinoembryonic antigen-related cell adhesion molecule 6 (Fragment) OS=Panstrongylus lignarius OX=156445 PE=4 SV=1
7	175	T1HBE4|T1HBE4_RHOPR	38.45	3	1	1	N	25668	Ig-like domain-containing protein OS=Rhodnius prolixus OX=13249 PE=4 SV=1
8	142	T1HC49|T1HC49_RHOPR	38.04	2	1	1	N	48702	Uncharacterized protein OS=Rhodnius prolixus OX=13249 PE=4 SV=1
8	143	A0A171AZE4|A0A171AZE4_TRIIF	38.04	2	1	1	N	59690	Arylphorin subunit alpha-like protein (Fragment) OS=Triatoma infestans OX=30076 PE=4 SV=1
8	144	A0A0P4W1R7|A0A0P4W1R7_9HEMI	38.04	1	1	1	N	80631	Putative hexamerin (Fragment) OS=Rhodnius neglectus OX=72488 PE=2 SV=1
5	149	Q001E3|Q001E3_RHOPR	36.98	12	1	1	N	8309	Histone H2B (Fragment) OS=Rhodnius prolixus OX=13249 GN=H2b PE=2 SV=1
5	151	A0A069DNJ6|A0A069DNJ6_9HEMI	36.98	8	1	1	N	13241	Histone H2B (Fragment) OS=Panstrongylus megistus OX=65343 PE=2 SV=1
5	152	T1IEN5|T1IEN5_RHOPR	36.98	7	1	1	N	13742	Histone H2B OS=Rhodnius prolixus OX=13249 PE=3 SV=1
5	153	T1IEP1|T1IEP1_RHOPR	36.98	7	1	1	N	13756	Histone H2B OS=Rhodnius prolixus OX=13249 PE=3 SV=1
5	154	A0A069DP62|A0A069DP62_9HEMI	36.98	7	1	1	N	13742	Histone H2B OS=Panstrongylus megistus OX=65343 PE=2 SV=1
5	155	T1HYA2|T1HYA2_RHOPR	36.98	7	1	1	N	13784	Histone H2B OS=Rhodnius prolixus OX=13249 PE=3 SV=1
5	156	A0A224XTB3|A0A224XTB3_9HEMI	36.98	7	1	1	N	13742	Histone H2B OS=Panstrongylus lignarius OX=156445 PE=3 SV=1
5	157	A0A023F5U9|A0A023F5U9_TRIIF	36.98	7	1	1	N	13756	Histone H2B OS=Triatoma infestans OX=30076 PE=2 SV=1
5	158	A0A224XPF9|A0A224XPF9_9HEMI	36.98	7	1	1	N	13772	Histone H2B (Fragment) OS=Panstrongylus lignarius OX=156445 PE=3 SV=1
5	159	T1HNX6|T1HNX6_RHOPR	36.98	7	1	1	N	13756	Histone H2B OS=Rhodnius prolixus OX=13249 PE=3 SV=1
5	160	T1IEI3|T1IEI3_RHOPR	36.98	7	1	1	N	13714	Histone H2B OS=Rhodnius prolixus OX=13249 PE=3 SV=1
20	109	A6YPI9|A6YPI9_TRIIF	36.81	6	1	1	N	14636	Salivary secreted protein OS=Triatoma infestans OX=30076 PE=2 SV=1
71	169	R7WS12|R7WS12_9NOCA	35.67	2	1	1	N	38617	UDP-N-acetylglucosamine--N-acetylmuramyl-(pentapeptide) pyrophosphoryl-undecaprenol N-acetylglucosamine transferase OS=Rhodococcus rhodnii LMG 5362 OX=1273125 GN=murG PE=3 SV=1
52	163	A0A069DNN8|A0A069DNN8_9HEMI	35.41	12	1	1	N	14729	Putative ubiquitin/60s ribosomal protein l40 fusion OS=Panstrongylus megistus OX=65343 PE=2 SV=1
52	164	A0A023F4Z2|A0A023F4Z2_TRIIF	35.41	2	1	1	N	73199	Putative polyubiquitin-c isoform x1 (Fragment) OS=Triatoma infestans OX=30076 PE=2 SV=1
52	165	A0A161N0S0|A0A161N0S0_TRIIF	35.41	2	1	1	N	102727	Polyubiquitin-c OS=Triatoma infestans OX=30076 PE=4 SV=1
44	506	A0A023F2M0|A0A023F2M0_TRIIF	34.03	0	1	1	N	143123	Putative guanine nucleotide binding protein mip1 (Fragment) OS=Triatoma infestans OX=30076 PE=2 SV=1
Ti 4
Protein Group	Protein ID	Accession	-10lgP	Coverage (%)	#Peptides	#Unique	PTM	Avg. Mass	Description
2	32	R4FR88|R4FR88_RHOPR	117.08	12	4	4	N	38912	Putative actin 5c (Fragment) OS=Rhodnius prolixus OX=13249 PE=2 SV=1
2	33	A0A023F5W2|A0A023F5W2_TRIIF	117.08	11	4	4	N	41822	Actin-5c OS=Triatoma infestans OX=30076 PE=2 SV=1
2	34	T1I0Q5|T1I0Q5_RHOPR	117.08	11	4	4	N	41487	Uncharacterized protein OS=Rhodnius prolixus OX=13249 PE=3 SV=1
2	35	R4FQ90|R4FQ90_RHOPR	117.08	11	4	4	N	41822	Putative actin length OS=Rhodnius prolixus OX=13249 PE=2 SV=1
2	38	T1HVE5|T1HVE5_RHOPR	117.08	11	4	4	N	41552	Uncharacterized protein (Fragment) OS=Rhodnius prolixus OX=13249 PE=3 SV=1
2	39	A0A0P4VVE9|A0A0P4VVE9_9HEMI	117.08	11	4	4	N	41786	Putative actin muscle isoform x2 OS=Rhodnius neglectus OX=72488 PE=2 SV=1
2	40	A0A170ZGA9|A0A170ZGA9_TRIIF	117.08	11	4	4	N	41786	Muscle actin OS=Triatoma infestans OX=30076 PE=3 SV=1
2	41	A0A224XRR1|A0A224XRR1_9HEMI	117.08	11	4	4	N	41786	Putative actin-2 OS=Panstrongylus lignarius OX=156445 PE=3 SV=1
2	42	R4FQA8|R4FQA8_RHOPR	117.08	11	4	4	N	41786	Putative actin length OS=Rhodnius prolixus OX=13249 PE=2 SV=1
2	43	A0A0P4VSB2|A0A0P4VSB2_9HEMI	117.08	11	4	4	N	41832	Putative actin-5c-like isoform x2 OS=Rhodnius neglectus OX=72488 PE=2 SV=1
2	44	A0A0V0G386|A0A0V0G386_TRIDM	117.08	11	4	4	N	41786	Putative actin-2 OS=Triatoma dimidiata OX=72491 PE=3 SV=1
2	45	T1HZ52|T1HZ52_RHOPR	117.08	11	4	4	N	42533	Uncharacterized protein (Fragment) OS=Rhodnius prolixus OX=13249 PE=3 SV=1
22	65	A6YPL3|A6YPL3_TRIIF	83.90	8	2	2	N	22311	Salivary lipocalin OS=Triatoma infestans OX=30076 PE=2 SV=1
23	55	Q8T0Z4|Q8T0Z4_TRIIF	81.56	13	3	2	Y	22216	Trialysin (Fragment) OS=Triatoma infestans OX=30076 PE=2 SV=1
23	56	A6YPP7|A6YPP7_TRIIF	81.56	10	3	2	Y	28579	Trialysin allele OS=Triatoma infestans OX=30076 PE=2 SV=1
23	57	Q8T0Z3|Q8T0Z3_TRIIF	81.56	10	3	2	Y	28609	Trialysin OS=Triatoma infestans OX=30076 PE=2 SV=1
23	58	A6YPM3|A6YPM3_TRIIF	81.56	10	3	2	Y	28561	Trialysin allele OS=Triatoma infestans OX=30076 PE=2 SV=1
23	59	A5HJ31|A5HJ31_TRIIF	81.56	10	3	2	Y	28664	R-trialysin OS=Triatoma infestans OX=30076 PE=2 SV=1
23	60	A0A023FB86|A0A023FB86_TRIIF	81.56	10	3	2	Y	28545	Putative conserved secreted protein OS=Triatoma infestans OX=30076 PE=2 SV=1
22	78	A0MK88|A0MK88_TRIBS	74.81	9	2	1	N	19495	Salivary lipocalin (Fragment) OS=Triatoma brasiliensis OX=65344 PE=2 SV=1
22	79	A0A023FAS0|A0A023FAS0_TRIIF	74.81	8	2	1	N	21645	Putative salivary lipocalin OS=Triatoma infestans OX=30076 PE=2 SV=1
23	67	E2J775|E2J775_9HEMI	67.98	5	2	1	Y	28177	Trialysin OS=Triatoma matogrossensis OX=162370 PE=2 SV=1
23	68	E2J773|E2J773_9HEMI	67.98	5	2	1	Y	28768	Trialysin OS=Triatoma matogrossensis OX=162370 PE=2 SV=1
18	97	A0A170Z7Y5|A0A170Z7Y5_TRIIF	54.35	6	1	1	N	19758	Peroxiredoxin 1 (Fragment) OS=Triatoma infestans OX=30076 PE=4 SV=1
18	98	A0A224XL56|A0A224XL56_9HEMI	54.35	6	1	1	N	21667	Putative thioredoxin peroxidase 1 (Fragment) OS=Panstrongylus lignarius OX=156445 PE=4 SV=1
18	99	A0A023F9I2|A0A023F9I2_TRIIF	54.35	6	1	1	N	21889	Putative thioredoxin peroxidase 1 OS=Triatoma infestans OX=30076 PE=2 SV=1
18	100	A0A069DPX5|A0A069DPX5_9HEMI	54.35	6	1	1	N	21871	Putative thioredoxin peroxidase 1 OS=Panstrongylus megistus OX=65343 PE=2 SV=1
18	101	R4G853|R4G853_RHOPR	54.35	6	1	1	N	21779	Putative thioredoxin peroxidase 1 OS=Rhodnius prolixus OX=13249 PE=2 SV=1
18	102	A0A0P4VWU5|A0A0P4VWU5_9HEMI	54.35	6	1	1	N	21779	Putative thioredoxin peroxidase 1 OS=Rhodnius neglectus OX=72488 PE=2 SV=1
18	103	A0A0V0GBH9|A0A0V0GBH9_TRIDM	54.35	5	1	1	N	24708	Putative thioredoxin peroxidase 1 (Fragment) OS=Triatoma dimidiata OX=72491 PE=4 SV=1
18	104	A0A224XJS8|A0A224XJS8_9HEMI	54.35	5	1	1	N	24673	Putative peroxiredoxin posttranslational modification (Fragment) OS=Panstrongylus lignarius OX=156445 PE=4 SV=1
18	105	A0A161MZ48|A0A161MZ48_TRIIF	54.35	5	1	1	N	26114	Thioredoxin-dependent peroxide reductase OS=Triatoma infestans OX=30076 PE=4 SV=1
18	106	A0A023F4A1|A0A023F4A1_TRIIF	54.35	5	1	1	N	26341	Putative peroxiredoxin posttranslational modification (Fragment) OS=Triatoma infestans OX=30076 PE=2 SV=1
18	107	A0A0V0G4C2|A0A0V0G4C2_TRIDM	54.35	5	1	1	N	26342	Putative peroxiredoxin posttranslational modification (Fragment) OS=Triatoma dimidiata OX=72491 PE=4 SV=1
18	108	A0A069DXR0|A0A069DXR0_9HEMI	54.35	5	1	1	N	26467	Putative peroxiredoxin posttranslational modification (Fragment) OS=Panstrongylus megistus OX=65343 PE=2 SV=1
16	116	A0A023FAW3|A0A023FAW3_TRIIF	44.76	5	1	1	N	19968	Putative salivary secreted protein OS=Triatoma infestans OX=30076 PE=2 SV=1
16	117	A0A161MG68|A0A161MG68_TRIIF	44.76	5	1	1	N	19952	Salivary secreted protein OS=Triatoma infestans OX=30076 PE=4 SV=1
16	118	A0A161MPD1|A0A161MPD1_TRIIF	44.76	5	1	1	N	19879	Salivary secreted protein OS=Triatoma infestans OX=30076 PE=4 SV=1
16	119	A6YPU2|A6YPU2_TRIIF	44.76	5	1	1	N	19879	Putative salivary secreted protein OS=Triatoma infestans OX=30076 PE=2 SV=1
5	120	T1H8I3|T1H8I3_RHOPR	42.92	9	1	1	N	8973	Histone H3 OS=Rhodnius prolixus OX=13249 PE=3 SV=1
5	121	A0A0P4VJK2|A0A0P4VJK2_9HEMI	42.92	6	1	1	N	12694	Histone H3 (Fragment) OS=Rhodnius neglectus OX=72488 PE=2 SV=1
5	122	R4G370|R4G370_RHOPR	42.92	5	1	1	N	15328	Histone H3 OS=Rhodnius prolixus OX=13249 PE=2 SV=1
5	123	A6YPD4|A6YPD4_TRIIF	42.92	5	1	1	N	15328	Histone H3 OS=Triatoma infestans OX=30076 PE=2 SV=1
5	124	A0A0P4VS06|A0A0P4VS06_9HEMI	42.92	5	1	1	N	15328	Histone H3 OS=Rhodnius neglectus OX=72488 PE=2 SV=1
5	125	A0A224XNS0|A0A224XNS0_9HEMI	42.92	5	1	1	N	15328	Histone H3 OS=Panstrongylus lignarius OX=156445 PE=3 SV=1
5	126	E2J7D3|E2J7D3_9HEMI	42.92	5	1	1	N	15328	Histone H3 OS=Triatoma matogrossensis OX=162370 PE=2 SV=1
5	127	R4FM54|R4FM54_RHOPR	42.92	5	1	1	N	15388	Histone H3 OS=Rhodnius prolixus OX=13249 PE=2 SV=1
5	128	A0A069DP67|A0A069DP67_9HEMI	42.92	5	1	1	N	15328	Histone H3 OS=Panstrongylus megistus OX=65343 PE=2 SV=1
5	129	A0A224XSI9|A0A224XSI9_9HEMI	42.92	5	1	1	N	15590	Histone H3 (Fragment) OS=Panstrongylus lignarius OX=156445 PE=3 SV=1
60	131	T1HZ69|T1HZ69_RHOPR	42.75	3	1	1	N	25842	DUF4201 domain-containing protein OS=Rhodnius prolixus OX=13249 PE=4 SV=1
24	94	A0A059WHP4|A0A059WHP4_TRIIF	41.37	1	1	1	N	208654	Vitellogenin 2 (Fragment) OS=Triatoma infestans OX=30076 GN=Vg-2 PE=2 SV=1
22	130	Q6UN99|Q6UN99_TRIIF	40.62	4	1	1	N	19789	Lipocalin-like TiLipo39 OS=Triatoma infestans OX=30076 PE=2 SV=1
32	179	A0A023F359|A0A023F359_TRIIF	37.70	1	1	1	N	84852	Putative trypsin-like serine protease (Fragment) OS=Triatoma infestans OX=30076 PE=2 SV=1
32	180	T1I1Y6|T1I1Y6_RHOPR	37.70	1	1	1	N	93101	Serine-type endopeptidase activity (Fragment) OS=Rhodnius prolixus OX=13249 PE=3 SV=1
49	155	A0A224X8I7|A0A224X8I7_9HEMI	30.04	1	1	1	N	78506	Putative ribosome-binding protein 1-like isoform x5 OS=Panstrongylus lignarius OX=156445 PE=4 SV=1
5	157	A0A224XT10|A0A224XT10_9HEMI	29.73	7	1	1	N	13888	Histone H2A OS=Panstrongylus lignarius OX=156445 PE=3 SV=1

## Sheet: T. dimidiata
Td 1
Protein Group	Protein ID	Accession	-10lgP	Coverage (%)	#Peptides	#Unique	PTM	Avg. Mass	Description
2	33	E2J7J6|E2J7J6_9HEMI	75.14	9	2	2	N	30450	Actin (Fragment) OS=Triatoma matogrossensis OX=162370 PE=2 SV=1
2	34	R4FR88|R4FR88_RHOPR	75.14	7	2	2	N	38912	Putative actin 5c (Fragment) OS=Rhodnius prolixus OX=13249 PE=2 SV=1
2	35	T1HVE5|T1HVE5_RHOPR	75.14	7	2	2	N	41552	Uncharacterized protein (Fragment) OS=Rhodnius prolixus OX=13249 PE=3 SV=1
2	36	A0A0P4VVE9|A0A0P4VVE9_9HEMI	75.14	7	2	2	N	41786	Putative actin muscle isoform x2 OS=Rhodnius neglectus OX=72488 PE=2 SV=1
2	37	A0A023F5W2|A0A023F5W2_TRIIF	75.14	7	2	2	N	41822	Actin-5c OS=Triatoma infestans OX=30076 PE=2 SV=1
2	38	T1I0Q5|T1I0Q5_RHOPR	75.14	7	2	2	N	41487	Uncharacterized protein OS=Rhodnius prolixus OX=13249 PE=3 SV=1
2	39	A0A170ZGA9|A0A170ZGA9_TRIIF	75.14	7	2	2	N	41786	Muscle actin OS=Triatoma infestans OX=30076 PE=3 SV=1
2	40	A0A224XRR1|A0A224XRR1_9HEMI	75.14	7	2	2	N	41786	Putative actin-2 OS=Panstrongylus lignarius OX=156445 PE=3 SV=1
2	41	R4FQA8|R4FQA8_RHOPR	75.14	7	2	2	N	41786	Putative actin length OS=Rhodnius prolixus OX=13249 PE=2 SV=1
2	42	R4FQ90|R4FQ90_RHOPR	75.14	7	2	2	N	41822	Putative actin length OS=Rhodnius prolixus OX=13249 PE=2 SV=1
2	43	A0A0P4VSB2|A0A0P4VSB2_9HEMI	75.14	7	2	2	N	41832	Putative actin-5c-like isoform x2 OS=Rhodnius neglectus OX=72488 PE=2 SV=1
2	44	A0A0V0G386|A0A0V0G386_TRIDM	75.14	7	2	2	N	41786	Putative actin-2 OS=Triatoma dimidiata OX=72491 PE=3 SV=1
2	45	T1HZ52|T1HZ52_RHOPR	75.14	7	2	2	N	42533	Uncharacterized protein (Fragment) OS=Rhodnius prolixus OX=13249 PE=3 SV=1
Td 2
Protein Group	Protein ID	Accession	-10lgP	Coverage (%)	#Peptides	#Unique	PTM	Avg. Mass	Description
14	43	A0A4P6DEQ0|A0A4P6DEQ0_RHOPR	48.68	2	1	1	N	68592	Putative major heat shock 70 kDa protein ba OS=Rhodnius prolixus OX=13249 PE=3 SV=1
14	44	A0A224XLN4|A0A224XLN4_9HEMI	48.68	2	1	1	N	68507	Putative heat shock protein 68 OS=Panstrongylus lignarius OX=156445 PE=3 SV=1
14	45	A0A023F600|A0A023F600_TRIIF	48.68	2	1	1	N	68707	Putative heat shock protein 68 OS=Triatoma infestans OX=30076 PE=2 SV=1
Td 3
Protein Group	Protein ID	Accession	-10lgP	Coverage (%)	#Peptides	#Unique	PTM	Avg. Mass	Description
22	15	A0A0P4VT36|A0A0P4VT36_9HEMI	131.24	20	3	3	Y	20153	Putative triabin OS=Rhodnius neglectus OX=72488 PE=2 SV=1
Td 4
Protein Group	Protein ID	Accession	-10lgP	Coverage (%)	#Peptides	#Unique	PTM	Avg. Mass	Description
Td 5
Protein Group	Protein ID	Accession	-10lgP	Coverage (%)	#Peptides	#Unique	PTM	Avg. Mass	Description
2	31	R4FR88|R4FR88_RHOPR	122.71	12	4	4	N	38912	Putative actin 5c (Fragment) OS=Rhodnius prolixus OX=13249 PE=2 SV=1
2	32	A0A023F5W2|A0A023F5W2_TRIIF	122.71	11	4	4	N	41822	Actin-5c OS=Triatoma infestans OX=30076 PE=2 SV=1
2	33	T1I0Q5|T1I0Q5_RHOPR	122.71	11	4	4	N	41487	Uncharacterized protein OS=Rhodnius prolixus OX=13249 PE=3 SV=1
2	34	R4FQ90|R4FQ90_RHOPR	122.71	11	4	4	N	41822	Putative actin length OS=Rhodnius prolixus OX=13249 PE=2 SV=1
22	49	A0A0P4VT36|A0A0P4VT36_9HEMI	107.73	12	2	2	N	20153	Putative triabin OS=Rhodnius neglectus OX=72488 PE=2 SV=1
18	91	A0A170Z7Y5|A0A170Z7Y5_TRIIF	53.21	6	1	1	N	19758	Peroxiredoxin 1 (Fragment) OS=Triatoma infestans OX=30076 PE=4 SV=1
18	92	A0A224XL56|A0A224XL56_9HEMI	53.21	6	1	1	N	21667	Putative thioredoxin peroxidase 1 (Fragment) OS=Panstrongylus lignarius OX=156445 PE=4 SV=1
18	93	A0A023F9I2|A0A023F9I2_TRIIF	53.21	6	1	1	N	21889	Putative thioredoxin peroxidase 1 OS=Triatoma infestans OX=30076 PE=2 SV=1
18	94	A0A069DPX5|A0A069DPX5_9HEMI	53.21	6	1	1	N	21871	Putative thioredoxin peroxidase 1 OS=Panstrongylus megistus OX=65343 PE=2 SV=1
18	95	R4G853|R4G853_RHOPR	53.21	6	1	1	N	21779	Putative thioredoxin peroxidase 1 OS=Rhodnius prolixus OX=13249 PE=2 SV=1
18	96	A0A0P4VWU5|A0A0P4VWU5_9HEMI	53.21	6	1	1	N	21779	Putative thioredoxin peroxidase 1 OS=Rhodnius neglectus OX=72488 PE=2 SV=1
18	97	A0A0V0GBH9|A0A0V0GBH9_TRIDM	53.21	5	1	1	N	24708	Putative thioredoxin peroxidase 1 (Fragment) OS=Triatoma dimidiata OX=72491 PE=4 SV=1
18	98	A0A224XJS8|A0A224XJS8_9HEMI	53.21	5	1	1	N	24673	Putative peroxiredoxin posttranslational modification (Fragment) OS=Panstrongylus lignarius OX=156445 PE=4 SV=1
18	99	A0A161MZ48|A0A161MZ48_TRIIF	53.21	5	1	1	N	26114	Thioredoxin-dependent peroxide reductase OS=Triatoma infestans OX=30076 PE=4 SV=1
18	100	A0A023F4A1|A0A023F4A1_TRIIF	53.21	5	1	1	N	26341	Putative peroxiredoxin posttranslational modification (Fragment) OS=Triatoma infestans OX=30076 PE=2 SV=1
18	101	A0A0V0G4C2|A0A0V0G4C2_TRIDM	53.21	5	1	1	N	26342	Putative peroxiredoxin posttranslational modification (Fragment) OS=Triatoma dimidiata OX=72491 PE=4 SV=1
18	102	A0A069DXR0|A0A069DXR0_9HEMI	53.21	5	1	1	N	26467	Putative peroxiredoxin posttranslational modification (Fragment) OS=Panstrongylus megistus OX=65343 PE=2 SV=1
22	107	A0A0V0G2H8|A0A0V0G2H8_TRIDM	52.14	5	1	1	N	18243	Putative salivary lipocalin 4 (Fragment) OS=Triatoma dimidiata OX=72491 PE=4 SV=1
3	108	A0A0P4VMB1|A0A0P4VMB1_9HEMI	50.73	4	1	1	Y	27991	SCP domain-containing protein OS=Rhodnius neglectus OX=72488 PE=2 SV=1
40	109	A0A1B1W0E0|A0A1B1W0E0_TRIDM	41.83	6	1	1	N	19285	Elongation factor-1 alpha (Fragment) OS=Triatoma dimidiata OX=72491 GN=EF-1alpha PE=4 SV=1
40	110	A0A1B1W0D4|A0A1B1W0D4_9HEMI	41.83	6	1	1	N	19281	Elongation factor-1 alpha (Fragment) OS=Panstrongylus geniculatus OX=156442 GN=EF-1alpha PE=4 SV=1
40	111	A0A1B1W0G0|A0A1B1W0G0_9HEMI	41.83	6	1	1	N	19265	Elongation factor-1 alpha (Fragment) OS=Panstrongylus lignarius OX=156445 GN=EF-1alpha PE=4 SV=1
40	112	A0A1B1W0F7|A0A1B1W0F7_TRIIF	41.83	6	1	1	N	19265	Elongation factor-1 alpha (Fragment) OS=Triatoma infestans OX=30076 GN=EF-1alpha PE=4 SV=1
40	113	A0A1B1W0E9|A0A1B1W0E9_9HEMI	41.83	6	1	1	N	19265	Elongation factor-1 alpha (Fragment) OS=Triatoma maculata OX=162380 GN=EF-1alpha PE=4 SV=1
40	114	A0A1B1W0G1|A0A1B1W0G1_9HEMI	41.83	6	1	1	N	20057	Elongation factor-1 alpha (Fragment) OS=Rhodnius ecuadoriensis OX=69252 GN=EF-1alpha PE=4 SV=1
40	115	A0A1B1W0E7|A0A1B1W0E7_9HEMI	41.83	6	1	1	N	20043	Elongation factor-1 alpha (Fragment) OS=Rhodnius barretti OX=1302851 GN=EF-1alpha PE=4 SV=1
40	116	A0A1B1W0F9|A0A1B1W0F9_9HEMI	41.83	6	1	1	N	20101	Elongation factor-1 alpha (Fragment) OS=Rhodnius colombiensis OX=162360 GN=EF-1alpha PE=4 SV=1
40	117	A0A1B1W0E1|A0A1B1W0E1_9HEMI	41.83	6	1	1	N	20101	Elongation factor-1 alpha (Fragment) OS=Rhodnius pallescens OX=72489 GN=EF-1alpha PE=4 SV=1
40	118	A0A224XC81|A0A224XC81_9HEMI	41.83	2	1	1	N	50530	Elongation factor 1-alpha OS=Panstrongylus lignarius OX=156445 PE=3 SV=1
40	119	R4G8S8|R4G8S8_RHOPR	41.83	2	1	1	N	50518	Elongation factor 1-alpha OS=Rhodnius prolixus OX=13249 PE=2 SV=1
40	120	A0A023FBG1|A0A023FBG1_TRIIF	41.83	2	1	1	N	50486	Elongation factor 1-alpha OS=Triatoma infestans OX=30076 PE=2 SV=1
40	121	E2J7D9|E2J7D9_9HEMI	41.83	2	1	1	N	50512	Elongation factor 1-alpha OS=Triatoma matogrossensis OX=162370 PE=2 SV=1
40	122	A0A069DZ22|A0A069DZ22_9HEMI	41.83	2	1	1	N	50534	Elongation factor 1-alpha OS=Panstrongylus megistus OX=65343 PE=2 SV=1
14	125	A0A224XLN4|A0A224XLN4_9HEMI	40.01	2	1	1	N	68507	Putative heat shock protein 68 OS=Panstrongylus lignarius OX=156445 PE=3 SV=1
5	127	A0A0N7Z8R0|A0A0N7Z8R0_9HEMI	36.71	8	1	1	N	12362	Histone H2A (Fragment) OS=Rhodnius neglectus OX=72488 PE=2 SV=1
5	128	A0A170ZX12|A0A170ZX12_TRIIF	36.71	8	1	1	N	12747	Histone H2A (Fragment) OS=Triatoma infestans OX=30076 PE=3 SV=1
5	129	A0A023F9G7|A0A023F9G7_TRIIF	36.71	7	1	1	N	13165	Histone H2A (Fragment) OS=Triatoma infestans OX=30076 PE=2 SV=1
5	130	A0A224Y1J9|A0A224Y1J9_9HEMI	36.71	7	1	1	N	13313	Histone H2A OS=Panstrongylus lignarius OX=156445 PE=3 SV=1
5	131	R4G8I6|R4G8I6_RHOPR	36.71	7	1	1	N	13313	Histone H2A OS=Rhodnius prolixus OX=13249 PE=2 SV=1
5	132	A0A069DP24|A0A069DP24_9HEMI	36.71	7	1	1	N	13313	Histone H2A OS=Panstrongylus megistus OX=65343 PE=2 SV=1
5	133	T1HYB6|T1HYB6_RHOPR	36.71	7	1	1	N	13297	Histone H2A OS=Rhodnius prolixus OX=13249 PE=3 SV=1
5	134	A0A0P4VZ29|A0A0P4VZ29_9HEMI	36.71	7	1	1	N	13313	Histone H2A OS=Rhodnius neglectus OX=72488 PE=2 SV=1
5	135	T1H876|T1H876_RHOPR	36.71	7	1	1	N	13316	Histone H2A (Fragment) OS=Rhodnius prolixus OX=13249 PE=3 SV=1
5	136	A0A224XP52|A0A224XP52_9HEMI	36.71	7	1	1	N	13448	Histone H2A OS=Panstrongylus lignarius OX=156445 PE=3 SV=1
5	137	R4FMP4|R4FMP4_RHOPR	36.71	7	1	1	N	13448	Histone H2A OS=Rhodnius prolixus OX=13249 PE=2 SV=1
5	138	A0A023FBA4|A0A023FBA4_TRIIF	36.71	7	1	1	N	13448	Histone H2A OS=Triatoma infestans OX=30076 PE=2 SV=1
5	139	A0A069DMZ7|A0A069DMZ7_9HEMI	36.71	7	1	1	N	13448	Histone H2A OS=Panstrongylus megistus OX=65343 PE=2 SV=1
5	140	A0A4P6D9J9|A0A4P6D9J9_RHOPR	36.71	7	1	1	N	13708	Histone H2A (Fragment) OS=Rhodnius prolixus OX=13249 PE=3 SV=1
5	141	A0A224XT10|A0A224XT10_9HEMI	36.71	7	1	1	N	13888	Histone H2A OS=Panstrongylus lignarius OX=156445 PE=3 SV=1
5	142	A0A023F9P7|A0A023F9P7_TRIIF	36.71	7	1	1	N	14082	Histone H2A OS=Triatoma infestans OX=30076 PE=2 SV=1
5	143	A0A0V0G4Z9|A0A0V0G4Z9_TRIDM	36.71	6	1	1	N	15732	Histone H2A (Fragment) OS=Triatoma dimidiata OX=72491 PE=3 SV=1
Td 6
Protein Group	Protein ID	Accession	-10lgP	Coverage (%)	#Peptides	#Unique	PTM	Avg. Mass	Description
	50	D1MWB4|D1MWB4_TRIDM	131.39	16	3	2	Y	19827	Uncharacterized protein OS=Triatoma dimidiata OX=72491 PE=2 SV=1
2	15	R4FR88|R4FR88_RHOPR	114.78	20	6	6	N	38912	Putative actin 5c (Fragment) OS=Rhodnius prolixus OX=13249 PE=2 SV=1
2	16	A0A023F5W2|A0A023F5W2_TRIIF	114.78	19	6	6	N	41822	Actin-5c OS=Triatoma infestans OX=30076 PE=2 SV=1
2	17	T1I0Q5|T1I0Q5_RHOPR	114.78	19	6	6	N	41487	Uncharacterized protein OS=Rhodnius prolixus OX=13249 PE=3 SV=1
2	18	R4FQ90|R4FQ90_RHOPR	114.78	19	6	6	N	41822	Putative actin length OS=Rhodnius prolixus OX=13249 PE=2 SV=1
22	74	D1MWB1|D1MWB1_TRIDM	109.49	12	2	1	Y	20042	Uncharacterized protein OS=Triatoma dimidiata OX=72491 PE=2 SV=1
5	55	A0A0P4VJK2|A0A0P4VJK2_9HEMI	77.27	21	3	3	N	12694	Histone H3 (Fragment) OS=Rhodnius neglectus OX=72488 PE=2 SV=1
5	56	R4G370|R4G370_RHOPR	77.27	18	3	3	N	15328	Histone H3 OS=Rhodnius prolixus OX=13249 PE=2 SV=1
5	57	A6YPD4|A6YPD4_TRIIF	77.27	18	3	3	N	15328	Histone H3 OS=Triatoma infestans OX=30076 PE=2 SV=1
5	58	A0A0P4VS06|A0A0P4VS06_9HEMI	77.27	18	3	3	N	15328	Histone H3 OS=Rhodnius neglectus OX=72488 PE=2 SV=1
5	59	A0A224XNS0|A0A224XNS0_9HEMI	77.27	18	3	3	N	15328	Histone H3 OS=Panstrongylus lignarius OX=156445 PE=3 SV=1
5	60	E2J7D3|E2J7D3_9HEMI	77.27	18	3	3	N	15328	Histone H3 OS=Triatoma matogrossensis OX=162370 PE=2 SV=1
5	61	R4FM54|R4FM54_RHOPR	77.27	18	3	3	N	15388	Histone H3 OS=Rhodnius prolixus OX=13249 PE=2 SV=1
5	62	A0A069DP67|A0A069DP67_9HEMI	77.27	18	3	3	N	15328	Histone H3 OS=Panstrongylus megistus OX=65343 PE=2 SV=1
5	63	A0A224XSI9|A0A224XSI9_9HEMI	77.27	17	3	3	N	15590	Histone H3 (Fragment) OS=Panstrongylus lignarius OX=156445 PE=3 SV=1
18	91	A0A170Z7Y5|A0A170Z7Y5_TRIIF	57.19	6	1	1	N	19758	Peroxiredoxin 1 (Fragment) OS=Triatoma infestans OX=30076 PE=4 SV=1
18	92	A0A224XL56|A0A224XL56_9HEMI	57.19	6	1	1	N	21667	Putative thioredoxin peroxidase 1 (Fragment) OS=Panstrongylus lignarius OX=156445 PE=4 SV=1
18	93	A0A023F9I2|A0A023F9I2_TRIIF	57.19	6	1	1	N	21889	Putative thioredoxin peroxidase 1 OS=Triatoma infestans OX=30076 PE=2 SV=1
18	94	A0A069DPX5|A0A069DPX5_9HEMI	57.19	6	1	1	N	21871	Putative thioredoxin peroxidase 1 OS=Panstrongylus megistus OX=65343 PE=2 SV=1
18	95	R4G853|R4G853_RHOPR	57.19	6	1	1	N	21779	Putative thioredoxin peroxidase 1 OS=Rhodnius prolixus OX=13249 PE=2 SV=1
18	96	A0A0P4VWU5|A0A0P4VWU5_9HEMI	57.19	6	1	1	N	21779	Putative thioredoxin peroxidase 1 OS=Rhodnius neglectus OX=72488 PE=2 SV=1
18	97	A0A0V0GBH9|A0A0V0GBH9_TRIDM	57.19	5	1	1	N	24708	Putative thioredoxin peroxidase 1 (Fragment) OS=Triatoma dimidiata OX=72491 PE=4 SV=1
18	98	A0A224XJS8|A0A224XJS8_9HEMI	57.19	5	1	1	N	24673	Putative peroxiredoxin posttranslational modification (Fragment) OS=Panstrongylus lignarius OX=156445 PE=4 SV=1
18	99	A0A161MZ48|A0A161MZ48_TRIIF	57.19	5	1	1	N	26114	Thioredoxin-dependent peroxide reductase OS=Triatoma infestans OX=30076 PE=4 SV=1
18	100	A0A023F4A1|A0A023F4A1_TRIIF	57.19	5	1	1	N	26341	Putative peroxiredoxin posttranslational modification (Fragment) OS=Triatoma infestans OX=30076 PE=2 SV=1
18	101	A0A0V0G4C2|A0A0V0G4C2_TRIDM	57.19	5	1	1	N	26342	Putative peroxiredoxin posttranslational modification (Fragment) OS=Triatoma dimidiata OX=72491 PE=4 SV=1
18	102	A0A069DXR0|A0A069DXR0_9HEMI	57.19	5	1	1	N	26467	Putative peroxiredoxin posttranslational modification (Fragment) OS=Panstrongylus megistus OX=65343 PE=2 SV=1
60	124	T1HZ69|T1HZ69_RHOPR	49.32	3	1	1	N	25842	DUF4201 domain-containing protein OS=Rhodnius prolixus OX=13249 PE=4 SV=1
5	106	A0A0N7Z8R0|A0A0N7Z8R0_9HEMI	43.93	8	1	1	N	12362	Histone H2A (Fragment) OS=Rhodnius neglectus OX=72488 PE=2 SV=1
5	107	A0A170ZX12|A0A170ZX12_TRIIF	43.93	8	1	1	N	12747	Histone H2A (Fragment) OS=Triatoma infestans OX=30076 PE=3 SV=1
5	108	A0A023F9G7|A0A023F9G7_TRIIF	43.93	7	1	1	N	13165	Histone H2A (Fragment) OS=Triatoma infestans OX=30076 PE=2 SV=1
5	109	A0A224Y1J9|A0A224Y1J9_9HEMI	43.93	7	1	1	N	13313	Histone H2A OS=Panstrongylus lignarius OX=156445 PE=3 SV=1
5	110	R4G8I6|R4G8I6_RHOPR	43.93	7	1	1	N	13313	Histone H2A OS=Rhodnius prolixus OX=13249 PE=2 SV=1
5	111	A0A069DP24|A0A069DP24_9HEMI	43.93	7	1	1	N	13313	Histone H2A OS=Panstrongylus megistus OX=65343 PE=2 SV=1
5	112	T1HYB6|T1HYB6_RHOPR	43.93	7	1	1	N	13297	Histone H2A OS=Rhodnius prolixus OX=13249 PE=3 SV=1
5	113	A0A0P4VZ29|A0A0P4VZ29_9HEMI	43.93	7	1	1	N	13313	Histone H2A OS=Rhodnius neglectus OX=72488 PE=2 SV=1
5	114	T1H876|T1H876_RHOPR	43.93	7	1	1	N	13316	Histone H2A (Fragment) OS=Rhodnius prolixus OX=13249 PE=3 SV=1
5	115	A0A224XP52|A0A224XP52_9HEMI	43.93	7	1	1	N	13448	Histone H2A OS=Panstrongylus lignarius OX=156445 PE=3 SV=1
5	116	R4FMP4|R4FMP4_RHOPR	43.93	7	1	1	N	13448	Histone H2A OS=Rhodnius prolixus OX=13249 PE=2 SV=1
5	117	A0A023FBA4|A0A023FBA4_TRIIF	43.93	7	1	1	N	13448	Histone H2A OS=Triatoma infestans OX=30076 PE=2 SV=1
5	118	A0A069DMZ7|A0A069DMZ7_9HEMI	43.93	7	1	1	N	13448	Histone H2A OS=Panstrongylus megistus OX=65343 PE=2 SV=1
5	119	A0A4P6D9J9|A0A4P6D9J9_RHOPR	43.93	7	1	1	N	13708	Histone H2A (Fragment) OS=Rhodnius prolixus OX=13249 PE=3 SV=1
5	120	A0A224XT10|A0A224XT10_9HEMI	43.93	7	1	1	N	13888	Histone H2A OS=Panstrongylus lignarius OX=156445 PE=3 SV=1
5	121	A0A023F9P7|A0A023F9P7_TRIIF	43.93	7	1	1	N	14082	Histone H2A OS=Triatoma infestans OX=30076 PE=2 SV=1
5	122	A0A0V0G4Z9|A0A0V0G4Z9_TRIDM	43.93	6	1	1	N	15732	Histone H2A (Fragment) OS=Triatoma dimidiata OX=72491 PE=3 SV=1
69	123	R7WQL3|R7WQL3_9NOCA	42.22	2	1	1	N	46862	HNHc domain-containing protein OS=Rhodococcus rhodnii LMG 5362 OX=1273125 GN=Rrhod_1008 PE=4 SV=1
27	141	T1HDK6|T1HDK6_RHOPR	38.59	1	1	1	N	75413	Peptidylprolyl isomerase OS=Rhodnius prolixus OX=13249 PE=4 SV=1
40	140	A0A224XC81|A0A224XC81_9HEMI	36.66	2	1	1	N	50530	Elongation factor 1-alpha OS=Panstrongylus lignarius OX=156445 PE=3 SV=1
4	144	E2J7F5|E2J7F5_9HEMI	35.00	2	1	1	N	58762	Cytochrome P450-like protein OS=Triatoma matogrossensis OX=162370 PE=2 SV=1
53	143	A0A224XPY6|A0A224XPY6_9HEMI	34.90	3	1	1	N	44599	Putative unconventional myosin-xviiia OS=Panstrongylus lignarius OX=156445 PE=4 SV=1
31	148	A0A224XQA7|A0A224XQA7_9HEMI	33.90	2	1	1	N	49889	Putative trna modification enzyme (Fragment) OS=Panstrongylus lignarius OX=156445 PE=3 SV=1

## Sheet: D. maxima
Dm 1
Protein Group	Protein ID	Accession	-10lgP	Coverage (%)	#Peptides	#Unique	PTM	Avg. Mass	Description
2	20	R4FR88|R4FR88_RHOPR	108.42	12	4	4	N	38912	Putative actin 5c (Fragment) OS=Rhodnius prolixus OX=13249 PE=2 SV=1
2	21	T1HVE5|T1HVE5_RHOPR	108.42	11	4	4	N	41552	Uncharacterized protein (Fragment) OS=Rhodnius prolixus OX=13249 PE=3 SV=1
2	22	A0A0P4VVE9|A0A0P4VVE9_9HEMI	108.42	11	4	4	N	41786	Putative actin muscle isoform x2 OS=Rhodnius neglectus OX=72488 PE=2 SV=1
2	23	R4FQA8|R4FQA8_RHOPR	108.42	11	4	4	N	41786	Putative actin length OS=Rhodnius prolixus OX=13249 PE=2 SV=1
2	24	A0A023F5W2|A0A023F5W2_TRIIF	108.42	11	4	4	N	41822	Actin-5c OS=Triatoma infestans OX=30076 PE=2 SV=1
2	25	T1I0Q5|T1I0Q5_RHOPR	108.42	11	4	4	N	41487	Uncharacterized protein OS=Rhodnius prolixus OX=13249 PE=3 SV=1
2	26	R4FQ90|R4FQ90_RHOPR	108.42	11	4	4	N	41822	Putative actin length OS=Rhodnius prolixus OX=13249 PE=2 SV=1
2	27	A0A170ZGA9|A0A170ZGA9_TRIIF	108.42	11	4	4	N	41786	Muscle actin OS=Triatoma infestans OX=30076 PE=3 SV=1
2	28	A0A0P4VSB2|A0A0P4VSB2_9HEMI	108.42	11	4	4	N	41832	Putative actin-5c-like isoform x2 OS=Rhodnius neglectus OX=72488 PE=2 SV=1
2	29	A0A224XRR1|A0A224XRR1_9HEMI	108.42	11	4	4	N	41786	Putative actin-2 OS=Panstrongylus lignarius OX=156445 PE=3 SV=1
2	30	A0A0V0G386|A0A0V0G386_TRIDM	108.42	11	4	4	N	41786	Putative actin-2 OS=Triatoma dimidiata OX=72491 PE=3 SV=1
2	31	T1HZ52|T1HZ52_RHOPR	108.42	11	4	4	N	42533	Uncharacterized protein (Fragment) OS=Rhodnius prolixus OX=13249 PE=3 SV=1
60	88	T1HZ69|T1HZ69_RHOPR	46.35	3	1	1	N	25842	DUF4201 domain-containing protein OS=Rhodnius prolixus OX=13249 PE=4 SV=1
14	82	A0A224XLN4|A0A224XLN4_9HEMI	45.76	2	1	1	N	68507	Putative heat shock protein 68 OS=Panstrongylus lignarius OX=156445 PE=3 SV=1
14	83	A0A023F600|A0A023F600_TRIIF	45.76	2	1	1	N	68707	Putative heat shock protein 68 OS=Triatoma infestans OX=30076 PE=2 SV=1
14	84	A0A4P6DEQ0|A0A4P6DEQ0_RHOPR	45.76	2	1	1	N	68592	Putative major heat shock 70 kDa protein ba OS=Rhodnius prolixus OX=13249 PE=3 SV=1
69	89	R7WQL3|R7WQL3_9NOCA	42.26	2	1	1	N	46862	HNHc domain-containing protein OS=Rhodococcus rhodnii LMG 5362 OX=1273125 GN=Rrhod_1008 PE=4 SV=1
42	118	R4FQH4|R4FQH4_RHOPR	33.36	1	1	1	N	88758	Putative endoplasmic reticulum glucose-regulated protein grp94/endoplasmin OS=Rhodnius prolixus OX=13249 PE=2 SV=1
18	106	A0A170Z7Y5|A0A170Z7Y5_TRIIF	33.29	6	1	1	N	19758	Peroxiredoxin 1 (Fragment) OS=Triatoma infestans OX=30076 PE=4 SV=1
18	107	A0A224XL56|A0A224XL56_9HEMI	33.29	6	1	1	N	21667	Putative thioredoxin peroxidase 1 (Fragment) OS=Panstrongylus lignarius OX=156445 PE=4 SV=1
18	108	A0A069DPX5|A0A069DPX5_9HEMI	33.29	6	1	1	N	21871	Putative thioredoxin peroxidase 1 OS=Panstrongylus megistus OX=65343 PE=2 SV=1
18	109	R4G853|R4G853_RHOPR	33.29	6	1	1	N	21779	Putative thioredoxin peroxidase 1 OS=Rhodnius prolixus OX=13249 PE=2 SV=1
18	110	A0A023F9I2|A0A023F9I2_TRIIF	33.29	6	1	1	N	21889	Putative thioredoxin peroxidase 1 OS=Triatoma infestans OX=30076 PE=2 SV=1
18	111	A0A0P4VWU5|A0A0P4VWU5_9HEMI	33.29	6	1	1	N	21779	Putative thioredoxin peroxidase 1 OS=Rhodnius neglectus OX=72488 PE=2 SV=1
18	112	A0A0V0GBH9|A0A0V0GBH9_TRIDM	33.29	5	1	1	N	24708	Putative thioredoxin peroxidase 1 (Fragment) OS=Triatoma dimidiata OX=72491 PE=4 SV=1
18	113	A0A224XJS8|A0A224XJS8_9HEMI	33.29	5	1	1	N	24673	Putative peroxiredoxin posttranslational modification (Fragment) OS=Panstrongylus lignarius OX=156445 PE=4 SV=1
18	114	A0A161MZ48|A0A161MZ48_TRIIF	33.29	5	1	1	N	26114	Thioredoxin-dependent peroxide reductase OS=Triatoma infestans OX=30076 PE=4 SV=1
18	115	A0A023F4A1|A0A023F4A1_TRIIF	33.29	5	1	1	N	26341	Putative peroxiredoxin posttranslational modification (Fragment) OS=Triatoma infestans OX=30076 PE=2 SV=1
18	116	A0A0V0G4C2|A0A0V0G4C2_TRIDM	33.29	5	1	1	N	26342	Putative peroxiredoxin posttranslational modification (Fragment) OS=Triatoma dimidiata OX=72491 PE=4 SV=1
18	117	A0A069DXR0|A0A069DXR0_9HEMI	33.29	5	1	1	N	26467	Putative peroxiredoxin posttranslational modification (Fragment) OS=Panstrongylus megistus OX=65343 PE=2 SV=1
Dm 2
Protein Group	Protein ID	Accession	-10lgP	Coverage (%)	#Peptides	#Unique	PTM	Avg. Mass	Description
8	16	A0A0V0GDS7|A0A0V0GDS7_TRIDM	158.72	10	9	2	N	72840	Putative hexamerin (Fragment) OS=Triatoma dimidiata OX=72491 PE=4 SV=1
2	22	R4FR88|R4FR88_RHOPR	132.43	17	5	5	N	38912	Putative actin 5c (Fragment) OS=Rhodnius prolixus OX=13249 PE=2 SV=1
2	23	A0A023F5W2|A0A023F5W2_TRIIF	132.43	16	5	5	N	41822	Actin-5c OS=Triatoma infestans OX=30076 PE=2 SV=1
2	24	T1I0Q5|T1I0Q5_RHOPR	132.43	16	5	5	N	41487	Uncharacterized protein OS=Rhodnius prolixus OX=13249 PE=3 SV=1
2	25	R4FQ90|R4FQ90_RHOPR	132.43	16	5	5	N	41822	Putative actin length OS=Rhodnius prolixus OX=13249 PE=2 SV=1
2	26	A0A0P4VSB2|A0A0P4VSB2_9HEMI	132.43	16	5	5	N	41832	Putative actin-5c-like isoform x2 OS=Rhodnius neglectus OX=72488 PE=2 SV=1
8	19	A0A224X8M1|A0A224X8M1_9HEMI	129.58	7	7	1	N	80392	Putative basic juvenile hormone sensitive hemolymph protein two OS=Panstrongylus lignarius OX=156445 PE=4 SV=1
8	28	A0A170ZQZ8|A0A170ZQZ8_TRIIF	115.53	5	5	1	N	81616	Larval serum protein 2 (Fragment) OS=Triatoma infestans OX=30076 PE=4 SV=1
28	27	T1HU08|T1HU08_RHOPR	114.56	6	5	1	Y	80779	Uncharacterized protein (Fragment) OS=Rhodnius prolixus OX=13249 PE=4 SV=1
18	101	A0A170Z7Y5|A0A170Z7Y5_TRIIF	59.97	6	1	1	N	19758	Peroxiredoxin 1 (Fragment) OS=Triatoma infestans OX=30076 PE=4 SV=1
18	102	A0A224XL56|A0A224XL56_9HEMI	59.97	6	1	1	N	21667	Putative thioredoxin peroxidase 1 (Fragment) OS=Panstrongylus lignarius OX=156445 PE=4 SV=1
18	103	A0A023F9I2|A0A023F9I2_TRIIF	59.97	6	1	1	N	21889	Putative thioredoxin peroxidase 1 OS=Triatoma infestans OX=30076 PE=2 SV=1
18	104	A0A069DPX5|A0A069DPX5_9HEMI	59.97	6	1	1	N	21871	Putative thioredoxin peroxidase 1 OS=Panstrongylus megistus OX=65343 PE=2 SV=1
18	105	R4G853|R4G853_RHOPR	59.97	6	1	1	N	21779	Putative thioredoxin peroxidase 1 OS=Rhodnius prolixus OX=13249 PE=2 SV=1
18	106	A0A0P4VWU5|A0A0P4VWU5_9HEMI	59.97	6	1	1	N	21779	Putative thioredoxin peroxidase 1 OS=Rhodnius neglectus OX=72488 PE=2 SV=1
18	107	A0A0V0GBH9|A0A0V0GBH9_TRIDM	59.97	5	1	1	N	24708	Putative thioredoxin peroxidase 1 (Fragment) OS=Triatoma dimidiata OX=72491 PE=4 SV=1
18	108	A0A224XJS8|A0A224XJS8_9HEMI	59.97	5	1	1	N	24673	Putative peroxiredoxin posttranslational modification (Fragment) OS=Panstrongylus lignarius OX=156445 PE=4 SV=1
18	109	A0A161MZ48|A0A161MZ48_TRIIF	59.97	5	1	1	N	26114	Thioredoxin-dependent peroxide reductase OS=Triatoma infestans OX=30076 PE=4 SV=1
18	110	A0A023F4A1|A0A023F4A1_TRIIF	59.97	5	1	1	N	26341	Putative peroxiredoxin posttranslational modification (Fragment) OS=Triatoma infestans OX=30076 PE=2 SV=1
18	111	A0A0V0G4C2|A0A0V0G4C2_TRIDM	59.97	5	1	1	N	26342	Putative peroxiredoxin posttranslational modification (Fragment) OS=Triatoma dimidiata OX=72491 PE=4 SV=1
18	112	A0A069DXR0|A0A069DXR0_9HEMI	59.97	5	1	1	N	26467	Putative peroxiredoxin posttranslational modification (Fragment) OS=Panstrongylus megistus OX=65343 PE=2 SV=1
52	95	A0A0N7Z8F3|A0A0N7Z8F3_9HEMI	46.83	2	1	1	N	55950	Putative polyubiquitin (Fragment) OS=Rhodnius neglectus OX=72488 PE=2 SV=1
52	96	A0A224XJ55|A0A224XJ55_9HEMI	46.83	1	1	1	N	85346	Putative ubiquitin-63e isoform a (Fragment) OS=Panstrongylus lignarius OX=156445 PE=4 SV=1
52	115	A0A0P4VSY9|A0A0P4VSY9_9HEMI	46.83	6	1	1	N	17991	Putative ubiquitin-40s ribosomal protein s27a OS=Rhodnius neglectus OX=72488 PE=2 SV=1
17	119	A0A224XTT4|A0A224XTT4_9HEMI	40.29	10	1	1	N	8385	Putative secreted protein OS=Panstrongylus lignarius OX=156445 PE=4 SV=1
62	136	T1HNL8|T1HNL8_RHOPR	37.77	4	1	1	N	15788	Uncharacterized protein OS=Rhodnius prolixus OX=13249 PE=4 SV=1
27	137	T1HDK6|T1HDK6_RHOPR	36.00	1	1	1	N	75413	Peptidylprolyl isomerase OS=Rhodnius prolixus OX=13249 PE=4 SV=1
71	133	R7WQZ0|R7WQZ0_9NOCA	35.38	3	1	1	N	87504	P-type ATPase OS=Rhodococcus rhodnii LMG 5362 OX=1273125 GN=Rrhod_0885 PE=4 SV=1
62	138	T1HS38|T1HS38_RHOPR	33.96	1	1	1	N	111714	Uncharacterized protein OS=Rhodnius prolixus OX=13249 PE=4 SV=1
33	134	A0A224XXE7|A0A224XXE7_9HEMI	33.59	4	1	1	N	25670	Putative vacuolar h+-atpase v1 sector subunit e (Fragment) OS=Panstrongylus lignarius OX=156445 PE=4 SV=1
30	153	A0A224XM29|A0A224XM29_9HEMI	33.49	1	1	1	N	57263	Putative heparan sulfate-glucuronic acid c5-epimerase (Fragment) OS=Panstrongylus lignarius OX=156445 PE=4 SV=1
43	145	A0A224X9P9|A0A224X9P9_9HEMI	31.80	1	1	1	N	67312	Putative golgin subfamily protein a member 5 OS=Panstrongylus lignarius OX=156445 PE=4 SV=1
43	146	A0A0V0G6R5|A0A0V0G6R5_TRIDM	31.80	1	1	1	N	67642	Putative golgin subfamily protein a member 5-like isoform 2 OS=Triatoma dimidiata OX=72491 PE=4 SV=1
55	147	A0A224XJX1|A0A224XJX1_9HEMI	31.17	4	1	1	N	24995	Putative tropomyosin 1 isoform x5 (Fragment) OS=Panstrongylus lignarius OX=156445 PE=4 SV=1
55	148	A0A4P6D9C2|A0A4P6D9C2_RHOPR	31.17	4	1	1	N	29314	Putative tropomyosin-1 isoform 9a/a/b isoform x21 OS=Rhodnius prolixus OX=13249 PE=3 SV=1
55	149	A0A170Y0V3|A0A170Y0V3_TRIIF	31.17	3	1	1	N	32767	Tropomyosin isoform x10 OS=Triatoma infestans OX=30076 PE=3 SV=1
55	150	R4FNF3|R4FNF3_RHOPR	31.17	3	1	1	N	32812	Putative tropomyosin 1 isoform a OS=Rhodnius prolixus OX=13249 PE=2 SV=1
55	151	A0A069DYF0|A0A069DYF0_9HEMI	31.17	3	1	1	N	32689	Putative tropomyosin 1 isoform a OS=Panstrongylus megistus OX=65343 PE=2 SV=1
55	152	R4G8W4|R4G8W4_RHOPR	31.17	2	1	1	N	42793	Putative actin filament-coating protein tropomyosin (Fragment) OS=Rhodnius prolixus OX=13249 PE=2 SV=1
25	144	A0A4P6D7C6|A0A4P6D7C6_RHOPR	31.14	3	1	1	Y	90719	Aminopeptidase (Fragment) OS=Rhodnius prolixus OX=13249 PE=3 SV=1
35	158	T1HWH5|T1HWH5_RHOPR	29.24	1	1	1	N	111322	Uncharacterized protein (Fragment) OS=Rhodnius prolixus OX=13249 PE=3 SV=1
45	193	A0A0V0GCW0|A0A0V0GCW0_TRIDM	27.92	1	1	1	N	44722	Putative lim domain binding protein ldb1/nli/clim (Fragment) OS=Triatoma dimidiata OX=72491 PE=4 SV=1
45	195	A0A224XQP1|A0A224XQP1_9HEMI	27.92	1	1	1	N	46837	Putative lim domain binding protein ldb1/nli/clim (Fragment) OS=Panstrongylus lignarius OX=156445 PE=4 SV=1
45	208	A0A023F4Y1|A0A023F4Y1_TRIIF	27.92	1	1	1	N	53641	Putative splicing factor (Fragment) OS=Triatoma infestans OX=30076 PE=2 SV=1
45	253	A0A069DUT5|A0A069DUT5_9HEMI	27.92	1	1	1	N	54778	Putative lim domain binding protein ldb1/nli/clim (Fragment) OS=Panstrongylus megistus OX=65343 PE=2 SV=1
45	272	A0A023F3G4|A0A023F3G4_TRIIF	27.92	1	1	1	N	66318	Putative lim domain binding protein ldb1/nli/clim (Fragment) OS=Triatoma infestans OX=30076 PE=2 SV=1
45	352	A0A224XJ24|A0A224XJ24_9HEMI	27.92	1	1	1	N	108971	Putative mediator of rna polymerase ii transcription subunit 24-like protein (Fragment) OS=Panstrongylus lignarius OX=156445 PE=4 SV=1
65	162	A0A069DS40|A0A069DS40_9HEMI	27.90	2	1	1	Y	32240	Uncharacterized protein OS=Panstrongylus megistus OX=65343 PE=2 SV=1
65	163	A0A0V0G992|A0A0V0G992_TRIDM	27.90	2	1	1	Y	32309	Uncharacterized protein OS=Triatoma dimidiata OX=72491 PE=4 SV=1
65	164	A0A023F7H1|A0A023F7H1_TRIIF	27.90	2	1	1	Y	32544	Uncharacterized protein OS=Triatoma infestans OX=30076 PE=2 SV=1
58	174	T1I899|T1I899_RHOPR	27.34	3	1	1	N	22985	Uncharacterized protein OS=Rhodnius prolixus OX=13249 PE=4 SV=1
Dm 3
Protein Group	Protein ID	Accession	-10lgP	Coverage (%)	#Peptides	#Unique	PTM	Avg. Mass	Description
11	27	G3CJN7|G3CJN7_DIPMA	136.05	21	4	4	Y	17252	Procalin (Fragment) OS=Dipetalogaster maximus OX=72496 PE=2 SV=1
11	29	G3CJS5|G3CJS5_DIPMA	136.05	19	4	4	Y	18812	Salivary lipocalin OS=Dipetalogaster maximus OX=72496 PE=2 SV=1
11	57	A0A0P4VJ64|A0A0P4VJ64_9HEMI	106.50	12	2	2	N	17656	Putative salivary lipocalin (Fragment) OS=Rhodnius neglectus OX=72488 PE=2 SV=1
11	58	G3CJR6|G3CJR6_DIPMA	106.50	11	2	2	N	19987	Procalin OS=Dipetalogaster maximus OX=72496 PE=2 SV=1
2	30	E2J7J6|E2J7J6_9HEMI	77.29	7	2	2	N	30450	Actin (Fragment) OS=Triatoma matogrossensis OX=162370 PE=2 SV=1
2	31	R4FR88|R4FR88_RHOPR	77.29	6	2	2	N	38912	Putative actin 5c (Fragment) OS=Rhodnius prolixus OX=13249 PE=2 SV=1
2	32	A0A023F5W2|A0A023F5W2_TRIIF	77.29	5	2	2	N	41822	Actin-5c OS=Triatoma infestans OX=30076 PE=2 SV=1
2	33	T1I0Q5|T1I0Q5_RHOPR	77.29	5	2	2	N	41487	Uncharacterized protein OS=Rhodnius prolixus OX=13249 PE=3 SV=1
2	34	R4FQ90|R4FQ90_RHOPR	77.29	5	2	2	N	41822	Putative actin length OS=Rhodnius prolixus OX=13249 PE=2 SV=1
18	74	A0A170Z7Y5|A0A170Z7Y5_TRIIF	60.79	6	1	1	N	19758	Peroxiredoxin 1 (Fragment) OS=Triatoma infestans OX=30076 PE=4 SV=1
18	75	A0A224XL56|A0A224XL56_9HEMI	60.79	6	1	1	N	21667	Putative thioredoxin peroxidase 1 (Fragment) OS=Panstrongylus lignarius OX=156445 PE=4 SV=1
18	76	A0A023F9I2|A0A023F9I2_TRIIF	60.79	6	1	1	N	21889	Putative thioredoxin peroxidase 1 OS=Triatoma infestans OX=30076 PE=2 SV=1
18	77	A0A069DPX5|A0A069DPX5_9HEMI	60.79	6	1	1	N	21871	Putative thioredoxin peroxidase 1 OS=Panstrongylus megistus OX=65343 PE=2 SV=1
18	78	R4G853|R4G853_RHOPR	60.79	6	1	1	N	21779	Putative thioredoxin peroxidase 1 OS=Rhodnius prolixus OX=13249 PE=2 SV=1
18	79	A0A0P4VWU5|A0A0P4VWU5_9HEMI	60.79	6	1	1	N	21779	Putative thioredoxin peroxidase 1 OS=Rhodnius neglectus OX=72488 PE=2 SV=1
18	80	A0A0V0GBH9|A0A0V0GBH9_TRIDM	60.79	5	1	1	N	24708	Putative thioredoxin peroxidase 1 (Fragment) OS=Triatoma dimidiata OX=72491 PE=4 SV=1
18	81	A0A224XJS8|A0A224XJS8_9HEMI	60.79	5	1	1	N	24673	Putative peroxiredoxin posttranslational modification (Fragment) OS=Panstrongylus lignarius OX=156445 PE=4 SV=1
18	82	A0A161MZ48|A0A161MZ48_TRIIF	60.79	5	1	1	N	26114	Thioredoxin-dependent peroxide reductase OS=Triatoma infestans OX=30076 PE=4 SV=1
18	83	A0A023F4A1|A0A023F4A1_TRIIF	60.79	5	1	1	N	26341	Putative peroxiredoxin posttranslational modification (Fragment) OS=Triatoma infestans OX=30076 PE=2 SV=1
18	84	A0A0V0G4C2|A0A0V0G4C2_TRIDM	60.79	5	1	1	N	26342	Putative peroxiredoxin posttranslational modification (Fragment) OS=Triatoma dimidiata OX=72491 PE=4 SV=1
18	85	A0A069DXR0|A0A069DXR0_9HEMI	60.79	5	1	1	N	26467	Putative peroxiredoxin posttranslational modification (Fragment) OS=Panstrongylus megistus OX=65343 PE=2 SV=1
14	108	A0A4P6DEQ0|A0A4P6DEQ0_RHOPR	39.12	2	1	1	N	68592	Putative major heat shock 70 kDa protein ba OS=Rhodnius prolixus OX=13249 PE=3 SV=1
14	109	A0A224XLN4|A0A224XLN4_9HEMI	39.12	2	1	1	N	68507	Putative heat shock protein 68 OS=Panstrongylus lignarius OX=156445 PE=3 SV=1
14	110	A0A023F600|A0A023F600_TRIIF	39.12	2	1	1	N	68707	Putative heat shock protein 68 OS=Triatoma infestans OX=30076 PE=2 SV=1
5	142	A0A0P4VNX9|A0A0P4VNX9_9HEMI	35.27	1	1	1	N	68847	Putative histone-lysine n-methyltransferase h3 lysine-79 specific isoform x1 OS=Rhodnius neglectus OX=72488 PE=2 SV=1
5	144	A0A023F1H8|A0A023F1H8_TRIIF	35.27	1	1	1	N	149577	Histone-lysine N-methyltransferase H3 lysine-79 specific OS=Triatoma infestans OX=30076 PE=2 SV=1
59	145	T1IAP4|T1IAP4_RHOPR	33.31	1	1	1	N	94814	Uncharacterized protein OS=Rhodnius prolixus OX=13249 PE=4 SV=1
6	143	E2J7B4|E2J7B4_9HEMI	32.97	5	1	1	N	15599	Hypothetical secreted protein OS=Triatoma matogrossensis OX=162370 PE=2 SV=1
53	146	A0A224XPY6|A0A224XPY6_9HEMI	31.05	3	1	1	N	44599	Putative unconventional myosin-xviiia OS=Panstrongylus lignarius OX=156445 PE=4 SV=1
48	398	A0A0P4VZQ4|A0A0P4VZQ4_9HEMI	30.78	0	1	1	N	150970	Putative retrotransposon-like family member retr-1-like protein (Fragment) OS=Rhodnius neglectus OX=72488 PE=2 SV=1
48	495	T1HBP2|T1HBP2_RHOPR	30.78	0	1	1	N	157240	Smr domain-containing protein OS=Rhodnius prolixus OX=13249 PE=4 SV=1
45	175	A0A224XQP1|A0A224XQP1_9HEMI	28.20	1	1	1	N	46837	Putative lim domain binding protein ldb1/nli/clim (Fragment) OS=Panstrongylus lignarius OX=156445 PE=4 SV=1
45	176	A0A0V0G9F3|A0A0V0G9F3_TRIDM	28.20	1	1	1	N	53600	Putative splicing factor (Fragment) OS=Triatoma dimidiata OX=72491 PE=4 SV=1
45	349	A0A023F129|A0A023F129_TRIIF	28.20	1	1	1	N	108900	Putative mediator of rna polymerase ii transcription subunit 24 (Fragment) OS=Triatoma infestans OX=30076 PE=2 SV=1
Dm 4
Protein Group	Protein ID	Accession	-10lgP	Coverage (%)	#Peptides	#Unique	PTM	Avg. Mass	Description
11	24	G3CJN7|G3CJN7_DIPMA	104.86	12	3	1	Y	17252	Procalin (Fragment) OS=Dipetalogaster maximus OX=72496 PE=2 SV=1
11	25	G3CJS5|G3CJS5_DIPMA	104.86	11	3	1	Y	18812	Salivary lipocalin OS=Dipetalogaster maximus OX=72496 PE=2 SV=1
37	85	A0A069DYG2|A0A069DYG2_9HEMI	40.57	0	1	1	Y	207976	Putative thyroid hormone receptor interactor 12 isoform 1 (Fragment) OS=Panstrongylus megistus OX=65343 PE=2 SV=1
37	86	T1HY39|T1HY39_RHOPR	40.57	0	1	1	Y	214882	Circadian trip (Fragment) OS=Rhodnius prolixus OX=13249 PE=4 SV=2
Dm 5
Protein Group	Protein ID	Accession	-10lgP	Coverage (%)	#Peptides	#Unique	PTM	Avg. Mass	Description
60	74	T1HZ69|T1HZ69_RHOPR	47.03	3	1	1	N	25842	DUF4201 domain-containing protein OS=Rhodnius prolixus OX=13249 PE=4 SV=1
2	61	E2J7J6|E2J7J6_9HEMI	42.54	4	1	1	N	30450	Actin (Fragment) OS=Triatoma matogrossensis OX=162370 PE=2 SV=1
2	62	R4FR88|R4FR88_RHOPR	42.54	3	1	1	N	38912	Putative actin 5c (Fragment) OS=Rhodnius prolixus OX=13249 PE=2 SV=1
2	63	T1HVE5|T1HVE5_RHOPR	42.54	3	1	1	N	41552	Uncharacterized protein (Fragment) OS=Rhodnius prolixus OX=13249 PE=3 SV=1
2	64	A0A0P4VVE9|A0A0P4VVE9_9HEMI	42.54	3	1	1	N	41786	Putative actin muscle isoform x2 OS=Rhodnius neglectus OX=72488 PE=2 SV=1
2	65	R4FQA8|R4FQA8_RHOPR	42.54	3	1	1	N	41786	Putative actin length OS=Rhodnius prolixus OX=13249 PE=2 SV=1
2	66	A0A023F5W2|A0A023F5W2_TRIIF	42.54	3	1	1	N	41822	Actin-5c OS=Triatoma infestans OX=30076 PE=2 SV=1
2	67	T1I0Q5|T1I0Q5_RHOPR	42.54	3	1	1	N	41487	Uncharacterized protein OS=Rhodnius prolixus OX=13249 PE=3 SV=1
2	68	R4FQ90|R4FQ90_RHOPR	42.54	3	1	1	N	41822	Putative actin length OS=Rhodnius prolixus OX=13249 PE=2 SV=1
2	69	A0A170ZGA9|A0A170ZGA9_TRIIF	42.54	3	1	1	N	41786	Muscle actin OS=Triatoma infestans OX=30076 PE=3 SV=1
2	70	A0A0P4VSB2|A0A0P4VSB2_9HEMI	42.54	3	1	1	N	41832	Putative actin-5c-like isoform x2 OS=Rhodnius neglectus OX=72488 PE=2 SV=1
2	71	A0A224XRR1|A0A224XRR1_9HEMI	42.54	3	1	1	N	41786	Putative actin-2 OS=Panstrongylus lignarius OX=156445 PE=3 SV=1
2	72	A0A0V0G386|A0A0V0G386_TRIDM	42.54	3	1	1	N	41786	Putative actin-2 OS=Triatoma dimidiata OX=72491 PE=3 SV=1
2	73	T1HZ52|T1HZ52_RHOPR	42.54	3	1	1	N	42533	Uncharacterized protein (Fragment) OS=Rhodnius prolixus OX=13249 PE=3 SV=1
22	89	G3CJQ7|G3CJQ7_DIPMA	41.05	8	1	1	Y	8713	Salivary lipocalin (Fragment) OS=Dipetalogaster maximus OX=72496 PE=2 SV=1
22	90	G8JKG6|G8JKG6_9HEMI	41.05	7	1	1	Y	9947	Uncharacterized protein (Fragment) OS=Triatoma rubida OX=162364 PE=2 SV=1
22	91	G3CJN6|G3CJN6_DIPMA	41.05	5	1	1	Y	14607	Salivary lipocalin (Fragment) OS=Dipetalogaster maximus OX=72496 PE=2 SV=1
22	92	G3CJM6|G3CJM6_DIPMA	41.05	4	1	1	Y	15432	Salivary lipocalin (Fragment) OS=Dipetalogaster maximus OX=72496 PE=2 SV=1
22	93	G3CJN3|G3CJN3_DIPMA	41.05	4	1	1	Y	15680	Salivary lipocalin (Fragment) OS=Dipetalogaster maximus OX=72496 PE=2 SV=1
22	94	G3CJN4|G3CJN4_DIPMA	41.05	4	1	1	Y	15532	Salivary lipocalin (Fragment) OS=Dipetalogaster maximus OX=72496 PE=2 SV=1
22	95	G3CJP4|G3CJP4_DIPMA	41.05	4	1	1	Y	15560	Salivary lipocalin (Fragment) OS=Dipetalogaster maximus OX=72496 PE=2 SV=1
22	96	G3CJP0|G3CJP0_DIPMA	41.05	4	1	1	Y	16050	Salivary lipocalin (Fragment) OS=Dipetalogaster maximus OX=72496 PE=2 SV=1
22	97	G3CJQ3|G3CJQ3_DIPMA	41.05	4	1	1	Y	16035	Salivary lipocalin (Fragment) OS=Dipetalogaster maximus OX=72496 PE=2 SV=1
22	98	G8JKG0|G8JKG0_9HEMI	41.05	4	1	1	Y	16546	Uncharacterized protein (Fragment) OS=Triatoma rubida OX=162364 PE=2 SV=1
22	99	A0A0V0G2K7|A0A0V0G2K7_TRIDM	41.05	4	1	1	Y	17242	Putative triabin lipocalin (Fragment) OS=Triatoma dimidiata OX=72491 PE=4 SV=1
22	100	G3CJN7|G3CJN7_DIPMA	41.05	4	1	1	Y	17252	Procalin (Fragment) OS=Dipetalogaster maximus OX=72496 PE=2 SV=1
22	101	G3CJM3|G3CJM3_DIPMA	41.05	4	1	1	Y	17322	Salivary lipocalin (Fragment) OS=Dipetalogaster maximus OX=72496 PE=2 SV=1
22	102	A0A0N7Z8W6|A0A0N7Z8W6_9HEMI	41.05	4	1	1	Y	17322	Putative salivary lipocalin lipocalin (Fragment) OS=Rhodnius neglectus OX=72488 PE=2 SV=1
22	103	A0A0P4VIB5|A0A0P4VIB5_9HEMI	41.05	4	1	1	Y	18600	Putative triabin (Fragment) OS=Rhodnius neglectus OX=72488 PE=2 SV=1
22	104	G3CJS6|G3CJS6_DIPMA	41.05	4	1	1	Y	18437	Salivary lipocalin OS=Dipetalogaster maximus OX=72496 PE=2 SV=1
22	105	G3CJM4|G3CJM4_DIPMA	41.05	4	1	1	Y	18451	Salivary lipocalin (Fragment) OS=Dipetalogaster maximus OX=72496 PE=2 SV=1
22	106	G8JKC7|G8JKC7_9HEMI	41.05	3	1	1	Y	19136	Uncharacterized protein OS=Triatoma rubida OX=162364 PE=2 SV=1
22	107	G8JKE4|G8JKE4_9HEMI	41.05	3	1	1	Y	19189	Uncharacterized protein OS=Triatoma rubida OX=162364 PE=2 SV=1
22	108	G8JKC6|G8JKC6_9HEMI	41.05	3	1	1	Y	19102	Uncharacterized protein OS=Triatoma rubida OX=162364 PE=2 SV=1
22	109	G8JKE5|G8JKE5_9HEMI	41.05	3	1	1	Y	19161	Uncharacterized protein OS=Triatoma rubida OX=162364 PE=2 SV=1
22	110	G3CJQ4|G3CJQ4_DIPMA	41.05	3	1	1	Y	18938	Salivary lipocalin 5 (Fragment) OS=Dipetalogaster maximus OX=72496 PE=2 SV=1
22	111	G3CJQ2|G3CJQ2_DIPMA	41.05	3	1	1	Y	18873	Salivary lipocalin (Fragment) OS=Dipetalogaster maximus OX=72496 PE=2 SV=1
22	112	G3CJR4|G3CJR4_DIPMA	41.05	3	1	1	Y	19216	Salivary lipocalin 5 OS=Dipetalogaster maximus OX=72496 PE=2 SV=1
22	113	D1MWB0|D1MWB0_TRIDM	41.05	3	1	1	Y	19588	Uncharacterized protein OS=Triatoma dimidiata OX=72491 PE=2 SV=1
22	114	G3CJR5|G3CJR5_DIPMA	41.05	3	1	1	Y	19412	Salivary lipocalin OS=Dipetalogaster maximus OX=72496 PE=2 SV=1
22	115	E2J746|E2J746_9HEMI	41.05	3	1	1	Y	19765	Salivary lipocalin 1 OS=Triatoma matogrossensis OX=162370 PE=2 SV=1
22	116	E2J750|E2J750_9HEMI	41.05	3	1	1	Y	19737	Salivary lipocalin OS=Triatoma matogrossensis OX=162370 PE=2 SV=1
22	118	G8JKD2|G8JKD2_9HEMI	41.05	3	1	1	Y	20749	Uncharacterized protein OS=Triatoma rubida OX=162364 PE=2 SV=1
22	119	G3CJR8|G3CJR8_DIPMA	41.05	3	1	1	Y	20961	Salivary lipocalin OS=Dipetalogaster maximus OX=72496 PE=2 SV=1
Dm 6
Protein Group	Protein ID	Accession	-10lgP	Coverage (%)	#Peptides	#Unique	PTM	Avg. Mass	Description
19	12	G3CJN0|G3CJN0_DIPMA	139.86	28	5	3	Y	17752	Salivary lipocalin (Fragment) OS=Dipetalogaster maximus OX=72496 PE=2 SV=1
19	28	G3CJN3|G3CJN3_DIPMA	115.71	18	4	1	Y	15680	Salivary lipocalin (Fragment) OS=Dipetalogaster maximus OX=72496 PE=2 SV=1
18	69	A0A170Z7Y5|A0A170Z7Y5_TRIIF	51.14	6	1	1	N	19758	Peroxiredoxin 1 (Fragment) OS=Triatoma infestans OX=30076 PE=4 SV=1
18	70	A0A224XL56|A0A224XL56_9HEMI	51.14	6	1	1	N	21667	Putative thioredoxin peroxidase 1 (Fragment) OS=Panstrongylus lignarius OX=156445 PE=4 SV=1
18	71	A0A023F9I2|A0A023F9I2_TRIIF	51.14	6	1	1	N	21889	Putative thioredoxin peroxidase 1 OS=Triatoma infestans OX=30076 PE=2 SV=1
18	72	A0A069DPX5|A0A069DPX5_9HEMI	51.14	6	1	1	N	21871	Putative thioredoxin peroxidase 1 OS=Panstrongylus megistus OX=65343 PE=2 SV=1
18	73	R4G853|R4G853_RHOPR	51.14	6	1	1	N	21779	Putative thioredoxin peroxidase 1 OS=Rhodnius prolixus OX=13249 PE=2 SV=1
18	74	A0A0P4VWU5|A0A0P4VWU5_9HEMI	51.14	6	1	1	N	21779	Putative thioredoxin peroxidase 1 OS=Rhodnius neglectus OX=72488 PE=2 SV=1
18	75	A0A0V0GBH9|A0A0V0GBH9_TRIDM	51.14	5	1	1	N	24708	Putative thioredoxin peroxidase 1 (Fragment) OS=Triatoma dimidiata OX=72491 PE=4 SV=1
18	76	A0A224XJS8|A0A224XJS8_9HEMI	51.14	5	1	1	N	24673	Putative peroxiredoxin posttranslational modification (Fragment) OS=Panstrongylus lignarius OX=156445 PE=4 SV=1
18	77	A0A161MZ48|A0A161MZ48_TRIIF	51.14	5	1	1	N	26114	Thioredoxin-dependent peroxide reductase OS=Triatoma infestans OX=30076 PE=4 SV=1
18	78	A0A023F4A1|A0A023F4A1_TRIIF	51.14	5	1	1	N	26341	Putative peroxiredoxin posttranslational modification (Fragment) OS=Triatoma infestans OX=30076 PE=2 SV=1
18	79	A0A0V0G4C2|A0A0V0G4C2_TRIDM	51.14	5	1	1	N	26342	Putative peroxiredoxin posttranslational modification (Fragment) OS=Triatoma dimidiata OX=72491 PE=4 SV=1
18	80	A0A069DXR0|A0A069DXR0_9HEMI	51.14	5	1	1	N	26467	Putative peroxiredoxin posttranslational modification (Fragment) OS=Panstrongylus megistus OX=65343 PE=2 SV=1
3	87	G3CJM5|G3CJM5_DIPMA	48.60	5	1	1	Y	20911	Antigen-5-like protein (Fragment) OS=Dipetalogaster maximus OX=72496 PE=2 SV=1
3	88	A0A0P4VPK3|A0A0P4VPK3_9HEMI	48.60	4	1	1	Y	22259	Putative scp-like extracellular protein (Fragment) OS=Rhodnius neglectus OX=72488 PE=2 SV=1
3	89	G3CJS1|G3CJS1_DIPMA	48.60	4	1	1	Y	27770	Antigen-5-like protein OS=Dipetalogaster maximus OX=72496 PE=2 SV=1
3	90	G3CJR9|G3CJR9_DIPMA	48.60	4	1	1	Y	27840	Antigen-5-like protein OS=Dipetalogaster maximus OX=72496 PE=2 SV=1
2	47	E2J7J6|E2J7J6_9HEMI	45.02	4	1	1	N	30450	Actin (Fragment) OS=Triatoma matogrossensis OX=162370 PE=2 SV=1
2	48	R4FR88|R4FR88_RHOPR	45.02	3	1	1	N	38912	Putative actin 5c (Fragment) OS=Rhodnius prolixus OX=13249 PE=2 SV=1
2	49	A0A023F5W2|A0A023F5W2_TRIIF	45.02	3	1	1	N	41822	Actin-5c OS=Triatoma infestans OX=30076 PE=2 SV=1
2	50	T1I0Q5|T1I0Q5_RHOPR	45.02	3	1	1	N	41487	Uncharacterized protein OS=Rhodnius prolixus OX=13249 PE=3 SV=1
2	51	R4FQ90|R4FQ90_RHOPR	45.02	3	1	1	N	41822	Putative actin length OS=Rhodnius prolixus OX=13249 PE=2 SV=1
2	92	T1HVE5|T1HVE5_RHOPR	45.02	3	1	1	N	41552	Uncharacterized protein (Fragment) OS=Rhodnius prolixus OX=13249 PE=3 SV=1
2	93	A0A0P4VVE9|A0A0P4VVE9_9HEMI	45.02	3	1	1	N	41786	Putative actin muscle isoform x2 OS=Rhodnius neglectus OX=72488 PE=2 SV=1
2	94	A0A170ZGA9|A0A170ZGA9_TRIIF	45.02	3	1	1	N	41786	Muscle actin OS=Triatoma infestans OX=30076 PE=3 SV=1
2	95	A0A224XRR1|A0A224XRR1_9HEMI	45.02	3	1	1	N	41786	Putative actin-2 OS=Panstrongylus lignarius OX=156445 PE=3 SV=1
2	96	R4FQA8|R4FQA8_RHOPR	45.02	3	1	1	N	41786	Putative actin length OS=Rhodnius prolixus OX=13249 PE=2 SV=1
2	97	A0A0P4VSB2|A0A0P4VSB2_9HEMI	45.02	3	1	1	N	41832	Putative actin-5c-like isoform x2 OS=Rhodnius neglectus OX=72488 PE=2 SV=1
2	98	A0A0V0G386|A0A0V0G386_TRIDM	45.02	3	1	1	N	41786	Putative actin-2 OS=Triatoma dimidiata OX=72491 PE=3 SV=1
2	99	T1HZ52|T1HZ52_RHOPR	45.02	3	1	1	N	42533	Uncharacterized protein (Fragment) OS=Rhodnius prolixus OX=13249 PE=3 SV=1

## Sheet: R. prolixus
Rp 1
Protein Group	Protein ID	Accession	-10lgP	Coverage (%)	#Peptides	#Unique	PTM	Avg. Mass	Description
67	47	T1IDW9|T1IDW9_RHOPR	71.67	7	2	2	N	31110	Uncharacterized protein OS=Rhodnius prolixus OX=13249 PE=4 SV=1
28	76	A0A171B418|A0A171B418_TRIIF	42.05	4	1	1	N	26001	Acyl-CoA-lysophosphatidylglycerol acyltransferase 1 (Fragment) OS=Triatoma infestans OX=30076 PE=4 SV=1
28	77	A0A023F3T1|A0A023F3T1_TRIIF	42.05	2	1	1	N	41436	Putative lysophosphatidylglycerol acyltransferase 1-like isoform 1 (Fragment) OS=Triatoma infestans OX=30076 PE=2 SV=1
28	78	A0A0P4VSI3|A0A0P4VSI3_9HEMI	42.05	2	1	1	N	42779	Putative lysophosphatidylglycerol acyltransferase 1-like protein (Fragment) OS=Rhodnius neglectus OX=72488 PE=2 SV=1
28	79	A0A224XSF1|A0A224XSF1_9HEMI	42.05	2	1	1	N	42948	Putative lysophosphatidylglycerol acyltransferase 1-like protein (Fragment) OS=Panstrongylus lignarius OX=156445 PE=4 SV=1
28	80	A0A069DTK0|A0A069DTK0_9HEMI	42.05	2	1	1	N	42989	Putative lysophosphatidylglycerol acyltransferase 1-like isoform 1 (Fragment) OS=Panstrongylus megistus OX=65343 PE=2 SV=1
28	81	A0A0V0GER4|A0A0V0GER4_TRIDM	42.05	2	1	1	N	42990	Putative lysophosphatidylglycerol acyltransferase 1-like protein (Fragment) OS=Triatoma dimidiata OX=72491 PE=4 SV=1
28	82	T1HXL2|T1HXL2_RHOPR	42.05	2	1	1	N	44054	PlsC domain-containing protein OS=Rhodnius prolixus OX=13249 PE=4 SV=1
60	89	T1HZ69|T1HZ69_RHOPR	38.04	3	1	1	N	25842	DUF4201 domain-containing protein OS=Rhodnius prolixus OX=13249 PE=4 SV=1
Rp 2
Protein Group	Protein ID	Accession	-10lgP	Coverage (%)	#Peptides	#Unique	PTM	Avg. Mass	Description
9	5	T1H7P5|T1H7P5_RHOPR	232.13	31	7	2	Y	22074	Nitrophorin 1 (Fragment) OS=Rhodnius prolixus OX=13249 PE=4 SV=1
9	6	R4G8M6|R4G8M6_RHOPR	219.60	27	7	2	Y	22734	Putative nitrophorin OS=Rhodnius prolixus OX=13249 PE=2 SV=1
2	48	E2J7J6|E2J7J6_9HEMI	53.64	4	1	1	N	30450	Actin (Fragment) OS=Triatoma matogrossensis OX=162370 PE=2 SV=1
2	49	R4FR88|R4FR88_RHOPR	53.64	3	1	1	N	38912	Putative actin 5c (Fragment) OS=Rhodnius prolixus OX=13249 PE=2 SV=1
2	50	T1HVE5|T1HVE5_RHOPR	53.64	3	1	1	N	41552	Uncharacterized protein (Fragment) OS=Rhodnius prolixus OX=13249 PE=3 SV=1
2	51	A0A0P4VVE9|A0A0P4VVE9_9HEMI	53.64	3	1	1	N	41786	Putative actin muscle isoform x2 OS=Rhodnius neglectus OX=72488 PE=2 SV=1
2	52	R4FQA8|R4FQA8_RHOPR	53.64	3	1	1	N	41786	Putative actin length OS=Rhodnius prolixus OX=13249 PE=2 SV=1
2	53	A0A023F5W2|A0A023F5W2_TRIIF	53.64	3	1	1	N	41822	Actin-5c OS=Triatoma infestans OX=30076 PE=2 SV=1
2	54	T1I0Q5|T1I0Q5_RHOPR	53.64	3	1	1	N	41487	Uncharacterized protein OS=Rhodnius prolixus OX=13249 PE=3 SV=1
2	55	R4FQ90|R4FQ90_RHOPR	53.64	3	1	1	N	41822	Putative actin length OS=Rhodnius prolixus OX=13249 PE=2 SV=1
2	56	A0A170ZGA9|A0A170ZGA9_TRIIF	53.64	3	1	1	N	41786	Muscle actin OS=Triatoma infestans OX=30076 PE=3 SV=1
2	57	A0A0P4VSB2|A0A0P4VSB2_9HEMI	53.64	3	1	1	N	41832	Putative actin-5c-like isoform x2 OS=Rhodnius neglectus OX=72488 PE=2 SV=1
2	58	A0A224XRR1|A0A224XRR1_9HEMI	53.64	3	1	1	N	41786	Putative actin-2 OS=Panstrongylus lignarius OX=156445 PE=3 SV=1
2	59	A0A0V0G386|A0A0V0G386_TRIDM	53.64	3	1	1	N	41786	Putative actin-2 OS=Triatoma dimidiata OX=72491 PE=3 SV=1
2	60	T1HZ52|T1HZ52_RHOPR	53.64	3	1	1	N	42533	Uncharacterized protein (Fragment) OS=Rhodnius prolixus OX=13249 PE=3 SV=1
69	62	R7WQL3|R7WQL3_9NOCA	46.91	2	1	1	N	46862	HNHc domain-containing protein OS=Rhodococcus rhodnii LMG 5362 OX=1273125 GN=Rrhod_1008 PE=4 SV=1
22	63	A0A0N7Z8Q2|A0A0N7Z8Q2_9HEMI	44.08	5	1	1	N	17241	Putative triabin lipocalin (Fragment) OS=Rhodnius neglectus OX=72488 PE=2 SV=1
22	64	T1HDI2|T1HDI2_RHOPR	44.08	4	1	1	N	18321	Uncharacterized protein OS=Rhodnius prolixus OX=13249 PE=4 SV=1
22	65	Q94731|Q94731_RHOPR	44.08	4	1	1	N	19446	Salivary platelet aggregation inhibitor 1 OS=Rhodnius prolixus OX=13249 PE=2 SV=1
22	66	R4FPG4|R4FPG4_RHOPR	44.08	4	1	1	N	19418	Putative salivary platelet aggregation inhibitor 1 OS=Rhodnius prolixus OX=13249 PE=2 SV=1
22	67	A6YPD5|A6YPD5_TRIIF	44.08	4	1	1	N	22671	Salivary lipocalin OS=Triatoma infestans OX=30076 PE=2 SV=1
22	68	A0A069DXA4|A0A069DXA4_9HEMI	44.08	3	1	1	N	24002	Putative triabin OS=Panstrongylus megistus OX=65343 PE=2 SV=1
12	92	T1HD19|T1HD19_RHOPR	38.67	1	1	1	N	206616	VWFD domain-containing protein OS=Rhodnius prolixus OX=13249 PE=4 SV=1
12	93	A0A224XHA8|A0A224XHA8_9HEMI	38.67	0	1	1	N	375514	Putative apolipophorins (Fragment) OS=Panstrongylus lignarius OX=156445 PE=4 SV=1
Rp 3
Protein Group	Protein ID	Accession	-10lgP	Coverage (%)	#Peptides	#Unique	PTM	Avg. Mass	Description
8	13	T1HU08|T1HU08_RHOPR	182.24	9	9	9	Y	80779	Uncharacterized protein (Fragment) OS=Rhodnius prolixus OX=13249 PE=4 SV=1
9	18	T1H7P5|T1H7P5_RHOPR	176.25	21	5	1	Y	22074	Nitrophorin 1 (Fragment) OS=Rhodnius prolixus OX=13249 PE=4 SV=1
9	17	R4G8M6|R4G8M6_RHOPR	176.22	18	5	1	Y	22734	Putative nitrophorin OS=Rhodnius prolixus OX=13249 PE=2 SV=1
	19	R4FR88|R4FR88_RHOPR	117.74	12	4	4	N	38912	Putative actin 5c (Fragment) OS=Rhodnius prolixus OX=13249 PE=2 SV=1
2	20	A0A023F5W2|A0A023F5W2_TRIIF	117.74	11	4	4	N	41822	Actin-5c OS=Triatoma infestans OX=30076 PE=2 SV=1
2	21	T1I0Q5|T1I0Q5_RHOPR	117.74	11	4	4	N	41487	Uncharacterized protein OS=Rhodnius prolixus OX=13249 PE=3 SV=1
2	22	R4FQ90|R4FQ90_RHOPR	117.74	11	4	4	N	41822	Putative actin length OS=Rhodnius prolixus OX=13249 PE=2 SV=1
2	23	A0A0P4VSB2|A0A0P4VSB2_9HEMI	117.74	11	4	4	N	41832	Putative actin-5c-like isoform x2 OS=Rhodnius neglectus OX=72488 PE=2 SV=1
2	24	T1HVE5|T1HVE5_RHOPR	117.74	11	4	4	N	41552	Uncharacterized protein (Fragment) OS=Rhodnius prolixus OX=13249 PE=3 SV=1
2	25	A0A0P4VVE9|A0A0P4VVE9_9HEMI	117.74	11	4	4	N	41786	Putative actin muscle isoform x2 OS=Rhodnius neglectus OX=72488 PE=2 SV=1
2	26	A0A170ZGA9|A0A170ZGA9_TRIIF	117.74	11	4	4	N	41786	Muscle actin OS=Triatoma infestans OX=30076 PE=3 SV=1
2	27	A0A224XRR1|A0A224XRR1_9HEMI	117.74	11	4	4	N	41786	Putative actin-2 OS=Panstrongylus lignarius OX=156445 PE=3 SV=1
2	28	R4FQA8|R4FQA8_RHOPR	117.74	11	4	4	N	41786	Putative actin length OS=Rhodnius prolixus OX=13249 PE=2 SV=1
2	29	A0A0V0G386|A0A0V0G386_TRIDM	117.74	11	4	4	N	41786	Putative actin-2 OS=Triatoma dimidiata OX=72491 PE=3 SV=1
2	30	T1HZ52|T1HZ52_RHOPR	117.74	11	4	4	N	42533	Uncharacterized protein (Fragment) OS=Rhodnius prolixus OX=13249 PE=3 SV=1
18	99	A0A170Z7Y5|A0A170Z7Y5_TRIIF	68.47	6	1	1	N	19758	Peroxiredoxin 1 (Fragment) OS=Triatoma infestans OX=30076 PE=4 SV=1
18	100	A0A224XL56|A0A224XL56_9HEMI	68.47	6	1	1	N	21667	Putative thioredoxin peroxidase 1 (Fragment) OS=Panstrongylus lignarius OX=156445 PE=4 SV=1
18	101	A0A023F9I2|A0A023F9I2_TRIIF	68.47	6	1	1	N	21889	Putative thioredoxin peroxidase 1 OS=Triatoma infestans OX=30076 PE=2 SV=1
18	102	A0A069DPX5|A0A069DPX5_9HEMI	68.47	6	1	1	N	21871	Putative thioredoxin peroxidase 1 OS=Panstrongylus megistus OX=65343 PE=2 SV=1
18	103	R4G853|R4G853_RHOPR	68.47	6	1	1	N	21779	Putative thioredoxin peroxidase 1 OS=Rhodnius prolixus OX=13249 PE=2 SV=1
18	104	A0A0P4VWU5|A0A0P4VWU5_9HEMI	68.47	6	1	1	N	21779	Putative thioredoxin peroxidase 1 OS=Rhodnius neglectus OX=72488 PE=2 SV=1
18	105	A0A0V0GBH9|A0A0V0GBH9_TRIDM	68.47	5	1	1	N	24708	Putative thioredoxin peroxidase 1 (Fragment) OS=Triatoma dimidiata OX=72491 PE=4 SV=1
18	106	A0A224XJS8|A0A224XJS8_9HEMI	68.47	5	1	1	N	24673	Putative peroxiredoxin posttranslational modification (Fragment) OS=Panstrongylus lignarius OX=156445 PE=4 SV=1
18	107	A0A161MZ48|A0A161MZ48_TRIIF	68.47	5	1	1	N	26114	Thioredoxin-dependent peroxide reductase OS=Triatoma infestans OX=30076 PE=4 SV=1
18	108	A0A023F4A1|A0A023F4A1_TRIIF	68.47	5	1	1	N	26341	Putative peroxiredoxin posttranslational modification (Fragment) OS=Triatoma infestans OX=30076 PE=2 SV=1
18	109	A0A0V0G4C2|A0A0V0G4C2_TRIDM	68.47	5	1	1	N	26342	Putative peroxiredoxin posttranslational modification (Fragment) OS=Triatoma dimidiata OX=72491 PE=4 SV=1
18	110	A0A069DXR0|A0A069DXR0_9HEMI	68.47	5	1	1	N	26467	Putative peroxiredoxin posttranslational modification (Fragment) OS=Panstrongylus megistus OX=65343 PE=2 SV=1
9	98	T1I9Q5|T1I9Q5_RHOPR	68.01	10	1	1	N	11874	Nitrophorin domain-containing protein (Fragment) OS=Rhodnius prolixus OX=13249 PE=4 SV=1
22	79	A0A0N7Z8Q2|A0A0N7Z8Q2_9HEMI	55.59	10	2	2	N	17241	Putative triabin lipocalin (Fragment) OS=Rhodnius neglectus OX=72488 PE=2 SV=1
22	80	R4FPG4|R4FPG4_RHOPR	55.59	9	2	2	N	19418	Putative salivary platelet aggregation inhibitor 1 OS=Rhodnius prolixus OX=13249 PE=2 SV=1
22	81	Q94731|Q94731_RHOPR	55.59	9	2	2	N	19446	Salivary platelet aggregation inhibitor 1 OS=Rhodnius prolixus OX=13249 PE=2 SV=1
60	114	T1HZ69|T1HZ69_RHOPR	47.24	3	1	1	N	25842	DUF4201 domain-containing protein OS=Rhodnius prolixus OX=13249 PE=4 SV=1
14	127	A0A4P6DEQ0|A0A4P6DEQ0_RHOPR	39.04	2	1	1	N	68592	Putative major heat shock 70 kDa protein ba OS=Rhodnius prolixus OX=13249 PE=3 SV=1
14	128	A0A224XLN4|A0A224XLN4_9HEMI	39.04	2	1	1	N	68507	Putative heat shock protein 68 OS=Panstrongylus lignarius OX=156445 PE=3 SV=1
14	129	A0A023F600|A0A023F600_TRIIF	39.04	2	1	1	N	68707	Putative heat shock protein 68 OS=Triatoma infestans OX=30076 PE=2 SV=1
47	97	A0A023F204|A0A023F204_TRIIF	35.72	0	1	1	N	218370	Putative myosin class ii heavy chain (Fragment) OS=Triatoma infestans OX=30076 PE=2 SV=1
Rp 4
Protein Group	Protein ID	Accession	-10lgP	Coverage (%)	#Peptides	#Unique	PTM	Avg. Mass	Description
9	34	A0A0P4VGL9|A0A0P4VGL9_9HEMI	114.06	18	2	2	Y	19493	Putative nitrophorin 1-like (Fragment) OS=Rhodnius neglectus OX=72488 PE=2 SV=1
9	35	R4G8M9|R4G8M9_RHOPR	114.06	15	2	2	Y	23955	Putative nitrophorin 1-like OS=Rhodnius prolixus OX=13249 PE=2 SV=1
2	36	E2J7J6|E2J7J6_9HEMI	79.59	9	2	2	N	30450	Actin (Fragment) OS=Triatoma matogrossensis OX=162370 PE=2 SV=1
2	37	R4FR88|R4FR88_RHOPR	79.59	7	2	2	N	38912	Putative actin 5c (Fragment) OS=Rhodnius prolixus OX=13249 PE=2 SV=1
2	38	A0A023F5W2|A0A023F5W2_TRIIF	79.59	7	2	2	N	41822	Actin-5c OS=Triatoma infestans OX=30076 PE=2 SV=1
2	39	T1I0Q5|T1I0Q5_RHOPR	79.59	7	2	2	N	41487	Uncharacterized protein OS=Rhodnius prolixus OX=13249 PE=3 SV=1
2	40	R4FQ90|R4FQ90_RHOPR	79.59	7	2	2	N	41822	Putative actin length OS=Rhodnius prolixus OX=13249 PE=2 SV=1
2	41	A0A0P4VSB2|A0A0P4VSB2_9HEMI	79.59	7	2	2	N	41832	Putative actin-5c-like isoform x2 OS=Rhodnius neglectus OX=72488 PE=2 SV=1
2	46	T1HVE5|T1HVE5_RHOPR	79.59	7	2	2	N	41552	Uncharacterized protein (Fragment) OS=Rhodnius prolixus OX=13249 PE=3 SV=1
2	47	A0A0P4VVE9|A0A0P4VVE9_9HEMI	79.59	7	2	2	N	41786	Putative actin muscle isoform x2 OS=Rhodnius neglectus OX=72488 PE=2 SV=1
2	48	A0A170ZGA9|A0A170ZGA9_TRIIF	79.59	7	2	2	N	41786	Muscle actin OS=Triatoma infestans OX=30076 PE=3 SV=1
2	49	A0A224XRR1|A0A224XRR1_9HEMI	79.59	7	2	2	N	41786	Putative actin-2 OS=Panstrongylus lignarius OX=156445 PE=3 SV=1
2	50	R4FQA8|R4FQA8_RHOPR	79.59	7	2	2	N	41786	Putative actin length OS=Rhodnius prolixus OX=13249 PE=2 SV=1
2	51	A0A0V0G386|A0A0V0G386_TRIDM	79.59	7	2	2	N	41786	Putative actin-2 OS=Triatoma dimidiata OX=72491 PE=3 SV=1
2	52	T1HZ52|T1HZ52_RHOPR	79.59	7	2	2	N	42533	Uncharacterized protein (Fragment) OS=Rhodnius prolixus OX=13249 PE=3 SV=1
18	70	A0A170Z7Y5|A0A170Z7Y5_TRIIF	58.52	6	1	1	N	19758	Peroxiredoxin 1 (Fragment) OS=Triatoma infestans OX=30076 PE=4 SV=1
18	71	A0A224XL56|A0A224XL56_9HEMI	58.52	6	1	1	N	21667	Putative thioredoxin peroxidase 1 (Fragment) OS=Panstrongylus lignarius OX=156445 PE=4 SV=1
18	72	A0A023F9I2|A0A023F9I2_TRIIF	58.52	6	1	1	N	21889	Putative thioredoxin peroxidase 1 OS=Triatoma infestans OX=30076 PE=2 SV=1
18	73	A0A069DPX5|A0A069DPX5_9HEMI	58.52	6	1	1	N	21871	Putative thioredoxin peroxidase 1 OS=Panstrongylus megistus OX=65343 PE=2 SV=1
18	74	R4G853|R4G853_RHOPR	58.52	6	1	1	N	21779	Putative thioredoxin peroxidase 1 OS=Rhodnius prolixus OX=13249 PE=2 SV=1
18	75	A0A0P4VWU5|A0A0P4VWU5_9HEMI	58.52	6	1	1	N	21779	Putative thioredoxin peroxidase 1 OS=Rhodnius neglectus OX=72488 PE=2 SV=1
18	76	A0A0V0GBH9|A0A0V0GBH9_TRIDM	58.52	5	1	1	N	24708	Putative thioredoxin peroxidase 1 (Fragment) OS=Triatoma dimidiata OX=72491 PE=4 SV=1
18	77	A0A224XJS8|A0A224XJS8_9HEMI	58.52	5	1	1	N	24673	Putative peroxiredoxin posttranslational modification (Fragment) OS=Panstrongylus lignarius OX=156445 PE=4 SV=1
18	78	A0A161MZ48|A0A161MZ48_TRIIF	58.52	5	1	1	N	26114	Thioredoxin-dependent peroxide reductase OS=Triatoma infestans OX=30076 PE=4 SV=1
18	79	A0A023F4A1|A0A023F4A1_TRIIF	58.52	5	1	1	N	26341	Putative peroxiredoxin posttranslational modification (Fragment) OS=Triatoma infestans OX=30076 PE=2 SV=1
18	80	A0A0V0G4C2|A0A0V0G4C2_TRIDM	58.52	5	1	1	N	26342	Putative peroxiredoxin posttranslational modification (Fragment) OS=Triatoma dimidiata OX=72491 PE=4 SV=1
18	81	A0A069DXR0|A0A069DXR0_9HEMI	58.52	5	1	1	N	26467	Putative peroxiredoxin posttranslational modification (Fragment) OS=Panstrongylus megistus OX=65343 PE=2 SV=1
60	92	T1HZ69|T1HZ69_RHOPR	48.79	3	1	1	N	25842	DUF4201 domain-containing protein OS=Rhodnius prolixus OX=13249 PE=4 SV=1
26	106	T1HZJ8|T1HZJ8_RHOPR	38.51	2	1	1	N	132556	Fanconi-associated nuclease OS=Rhodnius prolixus OX=13249 PE=3 SV=1
15	111	A0A023EY43|A0A023EY43_TRIIF	35.44	1	1	1	N	130155	Putative pdz domain-containing protein OS=Triatoma infestans OX=30076 PE=2 SV=1
66	143	T1HU42|T1HU42_RHOPR	35.12	0	1	1	N	162859	Uncharacterized protein OS=Rhodnius prolixus OX=13249 PE=4 SV=1
50	410	A0A023F671|A0A023F671_TRIIF	33.93	0	1	1	N	123662	Putative titin (Fragment) OS=Triatoma infestans OX=30076 PE=2 SV=1
50	1139	A0A069DYD7|A0A069DYD7_9HEMI	33.93	0	1	1	N	288317	Putative titin (Fragment) OS=Panstrongylus megistus OX=65343 PE=2 SV=1
50	1140	A0A224XH17|A0A224XH17_9HEMI	33.93	0	1	1	N	414283	Putative titin isoform x14 (Fragment) OS=Panstrongylus lignarius OX=156445 PE=4 SV=1
14	112	A0A4P6DEQ0|A0A4P6DEQ0_RHOPR	31.93	2	1	1	N	68592	Putative major heat shock 70 kDa protein ba OS=Rhodnius prolixus OX=13249 PE=3 SV=1
14	113	A0A224XLN4|A0A224XLN4_9HEMI	31.93	2	1	1	N	68507	Putative heat shock protein 68 OS=Panstrongylus lignarius OX=156445 PE=3 SV=1
14	114	A0A023F600|A0A023F600_TRIIF	31.93	2	1	1	N	68707	Putative heat shock protein 68 OS=Triatoma infestans OX=30076 PE=2 SV=1
55	115	A0A224XJX1|A0A224XJX1_9HEMI	31.69	4	1	1	N	24995	Putative tropomyosin 1 isoform x5 (Fragment) OS=Panstrongylus lignarius OX=156445 PE=4 SV=1
55	116	A0A4P6D9C2|A0A4P6D9C2_RHOPR	31.69	4	1	1	N	29314	Putative tropomyosin-1 isoform 9a/a/b isoform x21 OS=Rhodnius prolixus OX=13249 PE=3 SV=1
55	117	A0A170Y0V3|A0A170Y0V3_TRIIF	31.69	3	1	1	N	32767	Tropomyosin isoform x10 OS=Triatoma infestans OX=30076 PE=3 SV=1
55	118	R4FNF3|R4FNF3_RHOPR	31.69	3	1	1	N	32812	Putative tropomyosin 1 isoform a OS=Rhodnius prolixus OX=13249 PE=2 SV=1
55	119	A0A069DYF0|A0A069DYF0_9HEMI	31.69	3	1	1	N	32689	Putative tropomyosin 1 isoform a OS=Panstrongylus megistus OX=65343 PE=2 SV=1
55	120	R4G8W4|R4G8W4_RHOPR	31.69	2	1	1	N	42793	Putative actin filament-coating protein tropomyosin (Fragment) OS=Rhodnius prolixus OX=13249 PE=2 SV=1
Rp 5
Protein Group	Protein ID	Accession	-10lgP	Coverage (%)	#Peptides	#Unique	PTM	Avg. Mass	Description
64	48	T1HX12|T1HX12_RHOPR	48.88	0	1	1	N	336981	Uncharacterized protein OS=Rhodnius prolixus OX=13249 PE=4 SV=1
9	43	Q9TY55|Q9TY55_RHOPR	47.78	5	1	1	N	22128	Nitrophorin-3 OS=Rhodnius prolixus OX=13249 PE=2 SV=1
27	86	T1HDK6|T1HDK6_RHOPR	38.18	1	1	1	N	75413	Peptidylprolyl isomerase OS=Rhodnius prolixus OX=13249 PE=4 SV=1
Rp 6
Protein Group	Protein ID	Accession	-10lgP	Coverage (%)	#Peptides	#Unique	PTM	Avg. Mass	Description
2	27	R4FR88|R4FR88_RHOPR	95.69	12	4	4	N	38912	Putative actin 5c (Fragment) OS=Rhodnius prolixus OX=13249 PE=2 SV=1
2	28	T1HVE5|T1HVE5_RHOPR	95.69	11	4	4	N	41552	Uncharacterized protein (Fragment) OS=Rhodnius prolixus OX=13249 PE=3 SV=1
2	29	A0A0P4VVE9|A0A0P4VVE9_9HEMI	95.69	11	4	4	N	41786	Putative actin muscle isoform x2 OS=Rhodnius neglectus OX=72488 PE=2 SV=1
2	30	R4FQA8|R4FQA8_RHOPR	95.69	11	4	4	N	41786	Putative actin length OS=Rhodnius prolixus OX=13249 PE=2 SV=1
2	31	A0A023F5W2|A0A023F5W2_TRIIF	95.69	11	4	4	N	41822	Actin-5c OS=Triatoma infestans OX=30076 PE=2 SV=1
2	32	T1I0Q5|T1I0Q5_RHOPR	95.69	11	4	4	N	41487	Uncharacterized protein OS=Rhodnius prolixus OX=13249 PE=3 SV=1
2	33	R4FQ90|R4FQ90_RHOPR	95.69	11	4	4	N	41822	Putative actin length OS=Rhodnius prolixus OX=13249 PE=2 SV=1
2	34	A0A170ZGA9|A0A170ZGA9_TRIIF	95.69	11	4	4	N	41786	Muscle actin OS=Triatoma infestans OX=30076 PE=3 SV=1
2	35	A0A0P4VSB2|A0A0P4VSB2_9HEMI	95.69	11	4	4	N	41832	Putative actin-5c-like isoform x2 OS=Rhodnius neglectus OX=72488 PE=2 SV=1
2	36	A0A224XRR1|A0A224XRR1_9HEMI	95.69	11	4	4	N	41786	Putative actin-2 OS=Panstrongylus lignarius OX=156445 PE=3 SV=1
2	37	A0A0V0G386|A0A0V0G386_TRIDM	95.69	11	4	4	N	41786	Putative actin-2 OS=Triatoma dimidiata OX=72491 PE=3 SV=1
2	38	T1HZ52|T1HZ52_RHOPR	95.69	11	4	4	N	42533	Uncharacterized protein (Fragment) OS=Rhodnius prolixus OX=13249 PE=3 SV=1
18	78	A0A170Z7Y5|A0A170Z7Y5_TRIIF	63.99	6	1	1	N	19758	Peroxiredoxin 1 (Fragment) OS=Triatoma infestans OX=30076 PE=4 SV=1
18	79	A0A224XL56|A0A224XL56_9HEMI	63.99	6	1	1	N	21667	Putative thioredoxin peroxidase 1 (Fragment) OS=Panstrongylus lignarius OX=156445 PE=4 SV=1
18	80	A0A069DPX5|A0A069DPX5_9HEMI	63.99	6	1	1	N	21871	Putative thioredoxin peroxidase 1 OS=Panstrongylus megistus OX=65343 PE=2 SV=1
18	81	R4G853|R4G853_RHOPR	63.99	6	1	1	N	21779	Putative thioredoxin peroxidase 1 OS=Rhodnius prolixus OX=13249 PE=2 SV=1
18	82	A0A023F9I2|A0A023F9I2_TRIIF	63.99	6	1	1	N	21889	Putative thioredoxin peroxidase 1 OS=Triatoma infestans OX=30076 PE=2 SV=1
18	83	A0A0P4VWU5|A0A0P4VWU5_9HEMI	63.99	6	1	1	N	21779	Putative thioredoxin peroxidase 1 OS=Rhodnius neglectus OX=72488 PE=2 SV=1
18	84	A0A0V0GBH9|A0A0V0GBH9_TRIDM	63.99	5	1	1	N	24708	Putative thioredoxin peroxidase 1 (Fragment) OS=Triatoma dimidiata OX=72491 PE=4 SV=1
18	85	A0A224XJS8|A0A224XJS8_9HEMI	63.99	5	1	1	N	24673	Putative peroxiredoxin posttranslational modification (Fragment) OS=Panstrongylus lignarius OX=156445 PE=4 SV=1
18	86	A0A161MZ48|A0A161MZ48_TRIIF	63.99	5	1	1	N	26114	Thioredoxin-dependent peroxide reductase OS=Triatoma infestans OX=30076 PE=4 SV=1
18	87	A0A023F4A1|A0A023F4A1_TRIIF	63.99	5	1	1	N	26341	Putative peroxiredoxin posttranslational modification (Fragment) OS=Triatoma infestans OX=30076 PE=2 SV=1
18	88	A0A0V0G4C2|A0A0V0G4C2_TRIDM	63.99	5	1	1	N	26342	Putative peroxiredoxin posttranslational modification (Fragment) OS=Triatoma dimidiata OX=72491 PE=4 SV=1
18	89	A0A069DXR0|A0A069DXR0_9HEMI	63.99	5	1	1	N	26467	Putative peroxiredoxin posttranslational modification (Fragment) OS=Panstrongylus megistus OX=65343 PE=2 SV=1
33	107	A0A224XXE7|A0A224XXE7_9HEMI	39.35	4	1	1	N	25670	Putative vacuolar h+-atpase v1 sector subunit e (Fragment) OS=Panstrongylus lignarius OX=156445 PE=4 SV=1
14	103	A0A4P6DEQ0|A0A4P6DEQ0_RHOPR	38.15	2	1	1	N	68592	Putative major heat shock 70 kDa protein ba OS=Rhodnius prolixus OX=13249 PE=3 SV=1
Rp 7
Protein Group	Protein ID	Accession	-10lgP	Coverage (%)	#Peptides	#Unique	PTM	Avg. Mass	Description
2	19	R4FR88|R4FR88_RHOPR	107.09	12	4	4	N	38912	Putative actin 5c (Fragment) OS=Rhodnius prolixus OX=13249 PE=2 SV=1
2	20	A0A023F5W2|A0A023F5W2_TRIIF	107.09	11	4	4	N	41822	Actin-5c OS=Triatoma infestans OX=30076 PE=2 SV=1
2	21	T1I0Q5|T1I0Q5_RHOPR	107.09	11	4	4	N	41487	Uncharacterized protein OS=Rhodnius prolixus OX=13249 PE=3 SV=1
2	22	R4FQ90|R4FQ90_RHOPR	107.09	11	4	4	N	41822	Putative actin length OS=Rhodnius prolixus OX=13249 PE=2 SV=1
2	23	T1HVE5|T1HVE5_RHOPR	107.09	11	4	4	N	41552	Uncharacterized protein (Fragment) OS=Rhodnius prolixus OX=13249 PE=3 SV=1
2	24	A0A0P4VVE9|A0A0P4VVE9_9HEMI	107.09	11	4	4	N	41786	Putative actin muscle isoform x2 OS=Rhodnius neglectus OX=72488 PE=2 SV=1
2	25	A0A170ZGA9|A0A170ZGA9_TRIIF	107.09	11	4	4	N	41786	Muscle actin OS=Triatoma infestans OX=30076 PE=3 SV=1
2	26	A0A224XRR1|A0A224XRR1_9HEMI	107.09	11	4	4	N	41786	Putative actin-2 OS=Panstrongylus lignarius OX=156445 PE=3 SV=1
2	27	R4FQA8|R4FQA8_RHOPR	107.09	11	4	4	N	41786	Putative actin length OS=Rhodnius prolixus OX=13249 PE=2 SV=1
2	28	A0A0P4VSB2|A0A0P4VSB2_9HEMI	107.09	11	4	4	N	41832	Putative actin-5c-like isoform x2 OS=Rhodnius neglectus OX=72488 PE=2 SV=1
2	29	A0A0V0G386|A0A0V0G386_TRIDM	107.09	11	4	4	N	41786	Putative actin-2 OS=Triatoma dimidiata OX=72491 PE=3 SV=1
2	30	T1HZ52|T1HZ52_RHOPR	107.09	11	4	4	N	42533	Uncharacterized protein (Fragment) OS=Rhodnius prolixus OX=13249 PE=3 SV=1
9	69	Q7YT14|Q7YT14_RHOPR	56.37	8	1	1	N	14875	Small nitrophorin 2A OS=Rhodnius prolixus OX=13249 PE=2 SV=1
18	79	A0A170Z7Y5|A0A170Z7Y5_TRIIF	55.43	6	1	1	N	19758	Peroxiredoxin 1 (Fragment) OS=Triatoma infestans OX=30076 PE=4 SV=1
18	80	A0A224XL56|A0A224XL56_9HEMI	55.43	6	1	1	N	21667	Putative thioredoxin peroxidase 1 (Fragment) OS=Panstrongylus lignarius OX=156445 PE=4 SV=1
18	81	A0A023F9I2|A0A023F9I2_TRIIF	55.43	6	1	1	N	21889	Putative thioredoxin peroxidase 1 OS=Triatoma infestans OX=30076 PE=2 SV=1
18	82	A0A069DPX5|A0A069DPX5_9HEMI	55.43	6	1	1	N	21871	Putative thioredoxin peroxidase 1 OS=Panstrongylus megistus OX=65343 PE=2 SV=1
18	83	R4G853|R4G853_RHOPR	55.43	6	1	1	N	21779	Putative thioredoxin peroxidase 1 OS=Rhodnius prolixus OX=13249 PE=2 SV=1
18	84	A0A0P4VWU5|A0A0P4VWU5_9HEMI	55.43	6	1	1	N	21779	Putative thioredoxin peroxidase 1 OS=Rhodnius neglectus OX=72488 PE=2 SV=1
18	85	A0A0V0GBH9|A0A0V0GBH9_TRIDM	55.43	5	1	1	N	24708	Putative thioredoxin peroxidase 1 (Fragment) OS=Triatoma dimidiata OX=72491 PE=4 SV=1
18	86	A0A224XJS8|A0A224XJS8_9HEMI	55.43	5	1	1	N	24673	Putative peroxiredoxin posttranslational modification (Fragment) OS=Panstrongylus lignarius OX=156445 PE=4 SV=1
18	87	A0A161MZ48|A0A161MZ48_TRIIF	55.43	5	1	1	N	26114	Thioredoxin-dependent peroxide reductase OS=Triatoma infestans OX=30076 PE=4 SV=1
18	88	A0A023F4A1|A0A023F4A1_TRIIF	55.43	5	1	1	N	26341	Putative peroxiredoxin posttranslational modification (Fragment) OS=Triatoma infestans OX=30076 PE=2 SV=1
18	89	A0A0V0G4C2|A0A0V0G4C2_TRIDM	55.43	5	1	1	N	26342	Putative peroxiredoxin posttranslational modification (Fragment) OS=Triatoma dimidiata OX=72491 PE=4 SV=1
18	90	A0A069DXR0|A0A069DXR0_9HEMI	55.43	5	1	1	N	26467	Putative peroxiredoxin posttranslational modification (Fragment) OS=Panstrongylus megistus OX=65343 PE=2 SV=1
22	122	R4FR66|R4FR66_RHOPR	51.26	5	1	1	N	14287	Putative lipocalin ai-7 (Fragment) OS=Rhodnius prolixus OX=13249 PE=2 SV=1
22	124	R4G4E6|R4G4E6_RHOPR	51.26	4	1	1	N	16852	Putative lipocalin OS=Rhodnius prolixus OX=13249 PE=2 SV=1
22	127	A6YPL3|A6YPL3_TRIIF	51.26	3	1	1	N	22311	Salivary lipocalin OS=Triatoma infestans OX=30076 PE=2 SV=1
9	101	A0A0P4VGL9|A0A0P4VGL9_9HEMI	44.65	6	1	1	N	19493	Putative nitrophorin 1-like (Fragment) OS=Rhodnius neglectus OX=72488 PE=2 SV=1
9	102	A0A0P4VRM1|A0A0P4VRM1_9HEMI	44.65	5	1	1	N	20705	Putative nitrophorin 1-like (Fragment) OS=Rhodnius neglectus OX=72488 PE=2 SV=1
9	103	R4G8M9|R4G8M9_RHOPR	44.65	5	1	1	N	23955	Putative nitrophorin 1-like OS=Rhodnius prolixus OX=13249 PE=2 SV=1
57	123	T1HA71|T1HA71_RHOPR	36.27	1	1	1	N	155967	Uncharacterized protein OS=Rhodnius prolixus OX=13249 PE=4 SV=1

## Sheet: R. neglectus
Rn 1
Protein Group	Protein ID	Accession	-10lgP	Coverage (%)	#Peptides	#Unique	PTM	Avg. Mass	Description
9	40	R4G8M6|R4G8M6_RHOPR	87.03	8	2	2	N	22734	Putative nitrophorin OS=Rhodnius prolixus OX=13249 PE=2 SV=1
2	49	E2J7J6|E2J7J6_9HEMI	52.17	4	1	1	N	30450	Actin (Fragment) OS=Triatoma matogrossensis OX=162370 PE=2 SV=1
2	50	R4FR88|R4FR88_RHOPR	52.17	3	1	1	N	38912	Putative actin 5c (Fragment) OS=Rhodnius prolixus OX=13249 PE=2 SV=1
2	51	A0A023F5W2|A0A023F5W2_TRIIF	52.17	3	1	1	N	41822	Actin-5c OS=Triatoma infestans OX=30076 PE=2 SV=1
2	52	T1I0Q5|T1I0Q5_RHOPR	52.17	3	1	1	N	41487	Uncharacterized protein OS=Rhodnius prolixus OX=13249 PE=3 SV=1
2	53	R4FQ90|R4FQ90_RHOPR	52.17	3	1	1	N	41822	Putative actin length OS=Rhodnius prolixus OX=13249 PE=2 SV=1
2	61	T1HVE5|T1HVE5_RHOPR	52.17	3	1	1	N	41552	Uncharacterized protein (Fragment) OS=Rhodnius prolixus OX=13249 PE=3 SV=1
2	62	A0A0P4VVE9|A0A0P4VVE9_9HEMI	52.17	3	1	1	N	41786	Putative actin muscle isoform x2 OS=Rhodnius neglectus OX=72488 PE=2 SV=1
2	63	A0A170ZGA9|A0A170ZGA9_TRIIF	52.17	3	1	1	N	41786	Muscle actin OS=Triatoma infestans OX=30076 PE=3 SV=1
2	64	A0A224XRR1|A0A224XRR1_9HEMI	52.17	3	1	1	N	41786	Putative actin-2 OS=Panstrongylus lignarius OX=156445 PE=3 SV=1
2	65	R4FQA8|R4FQA8_RHOPR	52.17	3	1	1	N	41786	Putative actin length OS=Rhodnius prolixus OX=13249 PE=2 SV=1
2	66	A0A0P4VSB2|A0A0P4VSB2_9HEMI	52.17	3	1	1	N	41832	Putative actin-5c-like isoform x2 OS=Rhodnius neglectus OX=72488 PE=2 SV=1
2	67	A0A0V0G386|A0A0V0G386_TRIDM	52.17	3	1	1	N	41786	Putative actin-2 OS=Triatoma dimidiata OX=72491 PE=3 SV=1
2	69	T1HZ52|T1HZ52_RHOPR	52.17	3	1	1	N	42533	Uncharacterized protein (Fragment) OS=Rhodnius prolixus OX=13249 PE=3 SV=1
60	73	T1HZ69|T1HZ69_RHOPR	46.41	3	1	1	N	25842	DUF4201 domain-containing protein OS=Rhodnius prolixus OX=13249 PE=4 SV=1
69	48	R7WQL3|R7WQL3_9NOCA	45.64	2	1	1	N	46862	HNHc domain-containing protein OS=Rhodococcus rhodnii LMG 5362 OX=1273125 GN=Rrhod_1008 PE=4 SV=1
Rn 2
Protein Group	Protein ID	Accession	-10lgP	Coverage (%)	#Peptides	#Unique	PTM	Avg. Mass	Description
9	1	R4G8M6|R4G8M6_RHOPR	204.44	38	10	4	Y	22734	Putative nitrophorin OS=Rhodnius prolixus OX=13249 PE=2 SV=1
9	2	T1H7P5|T1H7P5_RHOPR	198.87	40	8	2	Y	22074	Nitrophorin 1 (Fragment) OS=Rhodnius prolixus OX=13249 PE=4 SV=1
9	3	Q7YT15|Q7YT15_RHOPR	195.83	34	7	3	Y	22527	Nitrophorin 4A OS=Rhodnius prolixus OX=13249 PE=2 SV=1
9	9	Q9TY55|Q9TY55_RHOPR	115.16	13	3	2	N	22128	Nitrophorin-3 OS=Rhodnius prolixus OX=13249 PE=2 SV=1
9	10	O77000|O77000_RHOPR	115.16	13	3	2	N	22102	Nitrophorin-3 OS=Rhodnius prolixus OX=13249 PE=2 SV=1
8	17	T1HU08|T1HU08_RHOPR	86.40	3	2	2	N	80779	Uncharacterized protein (Fragment) OS=Rhodnius prolixus OX=13249 PE=4 SV=1
9	24	R4FPW7|R4FPW7_RHOPR	79.84	11	3	3	Y	24376	Putative nitrophorin 1a OS=Rhodnius prolixus OX=13249 PE=2 SV=1
9	25	Q7YT11|Q7YT11_RHOPR	79.84	11	3	3	Y	24449	Nitrophorin 1A OS=Rhodnius prolixus OX=13249 PE=2 SV=1
22	11	A0A0N7Z8Q2|A0A0N7Z8Q2_9HEMI	76.62	14	3	3	N	17241	Putative triabin lipocalin (Fragment) OS=Rhodnius neglectus OX=72488 PE=2 SV=1
22	14	Q94731|Q94731_RHOPR	76.62	12	3	3	N	19446	Salivary platelet aggregation inhibitor 1 OS=Rhodnius prolixus OX=13249 PE=2 SV=1
22	15	R4FPG4|R4FPG4_RHOPR	76.62	12	3	3	N	19418	Putative salivary platelet aggregation inhibitor 1 OS=Rhodnius prolixus OX=13249 PE=2 SV=1
21	12	R4G8W6|R4G8W6_RHOPR	76.26	5	4	4	Y	70152	Putative transferrin (Fragment) OS=Rhodnius prolixus OX=13249 PE=2 SV=1
21	13	B8LJ43|B8LJ43_RHOPR	76.26	5	4	4	Y	72872	Transferrin OS=Rhodnius prolixus OX=13249 PE=2 SV=1
9	32	T1I9Q5|T1I9Q5_RHOPR	68.05	17	2	1	N	11874	Nitrophorin domain-containing protein (Fragment) OS=Rhodnius prolixus OX=13249 PE=4 SV=1
22	49	T1H8W4|T1H8W4_RHOPR	62.46	9	1	1	N	10948	Uncharacterized protein (Fragment) OS=Rhodnius prolixus OX=13249 PE=4 SV=1
22	50	A0A4P6D8N9|A0A4P6D8N9_RHOPR	62.46	6	1	1	N	15433	Putative triabin length rhodnius neglectus lipocalin (Fragment) OS=Rhodnius prolixus OX=13249 PE=4 SV=1
22	52	A0A0P4VJD8|A0A0P4VJD8_9HEMI	62.46	6	1	1	N	16608	Putative triabin length (Fragment) OS=Rhodnius neglectus OX=72488 PE=2 SV=1
22	53	R4FMT9|R4FMT9_RHOPR	62.46	6	1	1	N	16845	Putative triabin length OS=Rhodnius prolixus OX=13249 PE=2 SV=1
22	54	A0A0P4VJV9|A0A0P4VJV9_9HEMI	62.46	5	1	1	N	18567	Putative lipocalin ai-7 (Fragment) OS=Rhodnius neglectus OX=72488 PE=2 SV=1
9	55	A0A0P4VGL9|A0A0P4VGL9_9HEMI	57.86	6	1	1	N	19493	Putative nitrophorin 1-like (Fragment) OS=Rhodnius neglectus OX=72488 PE=2 SV=1
9	56	A0A0P4VRM1|A0A0P4VRM1_9HEMI	57.86	5	1	1	N	20705	Putative nitrophorin 1-like (Fragment) OS=Rhodnius neglectus OX=72488 PE=2 SV=1
9	57	R4G8M9|R4G8M9_RHOPR	57.86	5	1	1	N	23955	Putative nitrophorin 1-like OS=Rhodnius prolixus OX=13249 PE=2 SV=1
22	33	R4G4E6|R4G4E6_RHOPR	51.36	8	2	2	N	16852	Putative lipocalin OS=Rhodnius prolixus OX=13249 PE=2 SV=1
22	78	R4G3T2|R4G3T2_RHOPR	32.04	4	1	1	Y	28115	Uncharacterized protein OS=Rhodnius prolixus OX=13249 PE=2 SV=1
31	87	A0A224XQA7|A0A224XQA7_9HEMI	29.35	2	1	1	N	49889	Putative trna modification enzyme (Fragment) OS=Panstrongylus lignarius OX=156445 PE=3 SV=1
24	89	T1IB40|T1IB40_RHOPR	28.12	0	1	1	N	209059	Vitellogenin lipoprotein OS=Rhodnius prolixus OX=13249 PE=4 SV=1
24	90	R4G3Y1|R4G3Y1_RHOPR	28.12	0	1	1	N	209029	Putative vitellogenin OS=Rhodnius prolixus OX=13249 PE=2 SV=1
51	97	T1HU61|T1HU61_RHOPR	27.43	1	1	1	N	95176	Uncharacterized protein (Fragment) OS=Rhodnius prolixus OX=13249 PE=4 SV=1
51	99	A0A0P4VVD9|A0A0P4VVD9_9HEMI	27.43	1	1	1	N	127598	Putative transcription regulator xnp/atrx dead-box superfamily protein (Fragment) OS=Rhodnius neglectus OX=72488 PE=2 SV=1
51	100	A0A224XI42|A0A224XI42_9HEMI	27.43	1	1	1	N	127855	Putative mog (Fragment) OS=Panstrongylus lignarius OX=156445 PE=4 SV=1
51	101	A0A0V0G679|A0A0V0G679_TRIDM	27.43	1	1	1	N	130038	Putative transcription regulator xnp/atrx dead-box superfamily protein (Fragment) OS=Triatoma dimidiata OX=72491 PE=4 SV=1
41	145	T1HM51|T1HM51_RHOPR	26.09	1	1	1	N	81861	Uncharacterized protein (Fragment) OS=Rhodnius prolixus OX=13249 PE=4 SV=1
41	146	A0A0V0G855|A0A0V0G855_TRIDM	26.09	1	1	1	N	81868	Putative cell cycle control protein crooked neck OS=Triatoma dimidiata OX=72491 PE=4 SV=1
41	379	A0A224X595|A0A224X595_9HEMI	26.09	0	1	1	N	152555	Putative dsrna-specific nuclease dicer (Fragment) OS=Panstrongylus lignarius OX=156445 PE=4 SV=1
41	414	T1IC52|T1IC52_RHOPR	26.09	0	1	1	N	183366	Uncharacterized protein (Fragment) OS=Rhodnius prolixus OX=13249 PE=3 SV=1
41	416	A0A023F657|A0A023F657_TRIIF	26.09	0	1	1	N	182736	Putative dsrna-specific nuclease dicer (Fragment) OS=Triatoma infestans OX=30076 PE=2 SV=1
41	417	A0A069DXQ4|A0A069DXQ4_9HEMI	26.09	0	1	1	N	183154	Putative endoribonuclease dcr-1-like isoform 3 (Fragment) OS=Panstrongylus megistus OX=65343 PE=2 SV=1
39	91	T1IDA1|T1IDA1_RHOPR	24.83	0	1	1	Y	515807	Uncharacterized protein (Fragment) OS=Rhodnius prolixus OX=13249 PE=4 SV=1
13	88	A0A224X9D9|A0A224X9D9_9HEMI	24.22	0	1	1	N	222594	Putative drim down-regulated in metastasis-like protein (Fragment) OS=Panstrongylus lignarius OX=156445 PE=4 SV=1
13	93	A0A023F0E1|A0A023F0E1_TRIIF	24.22	0	1	1	N	315652	Putative drim down-regulated in metastasis-like protein OS=Triatoma infestans OX=30076 PE=2 SV=1
13	94	T1HB92|T1HB92_RHOPR	24.22	0	1	1	N	327023	DRIM domain-containing protein OS=Rhodnius prolixus OX=13249 PE=4 SV=1
29	92	A0A0N7Z931|A0A0N7Z931_9HEMI	23.87	1	1	1	Y	74353	Putative acetyl-coa carboxylase biotin carboxylase subunit (Fragment) OS=Rhodnius neglectus OX=72488 PE=2 SV=1
34	142	T1HFZ6|T1HFZ6_RHOPR	23.85	1	1	1	N	68852	Uncharacterized protein (Fragment) OS=Rhodnius prolixus OX=13249 PE=3 SV=1
34	603	T1HXR9|T1HXR9_RHOPR	23.85	0	1	1	N	278567	Serine/threonine-protein kinase TOR OS=Rhodnius prolixus OX=13249 PE=3 SV=1
52	95	A0A023F143|A0A023F143_TRIIF	23.18	1	1	1	N	115642	Putative e3 ubiquitin-protein ligase sh3rf1 (Fragment) OS=Triatoma infestans OX=30076 PE=2 SV=1
36	96	T1I287|T1I287_RHOPR	23.11	1	1	1	N	82893	Uncharacterized protein (Fragment) OS=Rhodnius prolixus OX=13249 PE=4 SV=1
Rn 3
Protein Group	Protein ID	Accession	-10lgP	Coverage (%)	#Peptides	#Unique	PTM	Avg. Mass	Description
9	45	R4G8M6|R4G8M6_RHOPR	163.76	22	6	2	Y	22734	Putative nitrophorin OS=Rhodnius prolixus OX=13249 PE=2 SV=1
9	54	T1H7P5|T1H7P5_RHOPR	154.75	20	5	1	Y	22074	Nitrophorin 1 (Fragment) OS=Rhodnius prolixus OX=13249 PE=4 SV=1
2	21	R4FR88|R4FR88_RHOPR	128.10	17	6	6	N	38912	Putative actin 5c (Fragment) OS=Rhodnius prolixus OX=13249 PE=2 SV=1
2	22	A0A023F5W2|A0A023F5W2_TRIIF	128.10	16	6	6	N	41822	Actin-5c OS=Triatoma infestans OX=30076 PE=2 SV=1
2	23	T1I0Q5|T1I0Q5_RHOPR	128.10	16	6	6	N	41487	Uncharacterized protein OS=Rhodnius prolixus OX=13249 PE=3 SV=1
2	24	R4FQ90|R4FQ90_RHOPR	128.10	16	6	6	N	41822	Putative actin length OS=Rhodnius prolixus OX=13249 PE=2 SV=1
2	25	A0A0P4VSB2|A0A0P4VSB2_9HEMI	128.10	16	6	6	N	41832	Putative actin-5c-like isoform x2 OS=Rhodnius neglectus OX=72488 PE=2 SV=1
8	61	T1HU08|T1HU08_RHOPR	94.03	4	3	3	Y	80779	Uncharacterized protein (Fragment) OS=Rhodnius prolixus OX=13249 PE=4 SV=1
52	96	A0A224XJ55|A0A224XJ55_9HEMI	57.26	3	2	2	N	85346	Putative ubiquitin-63e isoform a (Fragment) OS=Panstrongylus lignarius OX=156445 PE=4 SV=1
52	97	A0A161N0S0|A0A161N0S0_TRIIF	57.26	3	2	2	N	102727	Polyubiquitin-c OS=Triatoma infestans OX=30076 PE=4 SV=1
18	104	A0A170Z7Y5|A0A170Z7Y5_TRIIF	52.28	6	1	1	N	19758	Peroxiredoxin 1 (Fragment) OS=Triatoma infestans OX=30076 PE=4 SV=1
18	105	A0A224XL56|A0A224XL56_9HEMI	52.28	6	1	1	N	21667	Putative thioredoxin peroxidase 1 (Fragment) OS=Panstrongylus lignarius OX=156445 PE=4 SV=1
18	106	A0A023F9I2|A0A023F9I2_TRIIF	52.28	6	1	1	N	21889	Putative thioredoxin peroxidase 1 OS=Triatoma infestans OX=30076 PE=2 SV=1
18	107	A0A069DPX5|A0A069DPX5_9HEMI	52.28	6	1	1	N	21871	Putative thioredoxin peroxidase 1 OS=Panstrongylus megistus OX=65343 PE=2 SV=1
18	108	R4G853|R4G853_RHOPR	52.28	6	1	1	N	21779	Putative thioredoxin peroxidase 1 OS=Rhodnius prolixus OX=13249 PE=2 SV=1
18	109	A0A0P4VWU5|A0A0P4VWU5_9HEMI	52.28	6	1	1	N	21779	Putative thioredoxin peroxidase 1 OS=Rhodnius neglectus OX=72488 PE=2 SV=1
18	110	A0A0V0GBH9|A0A0V0GBH9_TRIDM	52.28	5	1	1	N	24708	Putative thioredoxin peroxidase 1 (Fragment) OS=Triatoma dimidiata OX=72491 PE=4 SV=1
18	111	A0A224XJS8|A0A224XJS8_9HEMI	52.28	5	1	1	N	24673	Putative peroxiredoxin posttranslational modification (Fragment) OS=Panstrongylus lignarius OX=156445 PE=4 SV=1
18	112	A0A161MZ48|A0A161MZ48_TRIIF	52.28	5	1	1	N	26114	Thioredoxin-dependent peroxide reductase OS=Triatoma infestans OX=30076 PE=4 SV=1
18	113	A0A023F4A1|A0A023F4A1_TRIIF	52.28	5	1	1	N	26341	Putative peroxiredoxin posttranslational modification (Fragment) OS=Triatoma infestans OX=30076 PE=2 SV=1
18	114	A0A0V0G4C2|A0A0V0G4C2_TRIDM	52.28	5	1	1	N	26342	Putative peroxiredoxin posttranslational modification (Fragment) OS=Triatoma dimidiata OX=72491 PE=4 SV=1
18	115	A0A069DXR0|A0A069DXR0_9HEMI	52.28	5	1	1	N	26467	Putative peroxiredoxin posttranslational modification (Fragment) OS=Panstrongylus megistus OX=65343 PE=2 SV=1
5	143	T1H8I3|T1H8I3_RHOPR	43.75	9	1	1	N	8973	Histone H3 OS=Rhodnius prolixus OX=13249 PE=3 SV=1
5	144	A0A0P4VJK2|A0A0P4VJK2_9HEMI	43.75	6	1	1	N	12694	Histone H3 (Fragment) OS=Rhodnius neglectus OX=72488 PE=2 SV=1
5	145	R4G370|R4G370_RHOPR	43.75	5	1	1	N	15328	Histone H3 OS=Rhodnius prolixus OX=13249 PE=2 SV=1
5	146	A6YPD4|A6YPD4_TRIIF	43.75	5	1	1	N	15328	Histone H3 OS=Triatoma infestans OX=30076 PE=2 SV=1
5	147	A0A0P4VS06|A0A0P4VS06_9HEMI	43.75	5	1	1	N	15328	Histone H3 OS=Rhodnius neglectus OX=72488 PE=2 SV=1
5	148	A0A224XNS0|A0A224XNS0_9HEMI	43.75	5	1	1	N	15328	Histone H3 OS=Panstrongylus lignarius OX=156445 PE=3 SV=1
5	149	E2J7D3|E2J7D3_9HEMI	43.75	5	1	1	N	15328	Histone H3 OS=Triatoma matogrossensis OX=162370 PE=2 SV=1
5	150	R4FM54|R4FM54_RHOPR	43.75	5	1	1	N	15388	Histone H3 OS=Rhodnius prolixus OX=13249 PE=2 SV=1
5	151	A0A069DP67|A0A069DP67_9HEMI	43.75	5	1	1	N	15328	Histone H3 OS=Panstrongylus megistus OX=65343 PE=2 SV=1
5	152	A0A224XSI9|A0A224XSI9_9HEMI	43.75	5	1	1	N	15590	Histone H3 (Fragment) OS=Panstrongylus lignarius OX=156445 PE=3 SV=1
5	126	A0A0N7Z8R0|A0A0N7Z8R0_9HEMI	40.97	8	1	1	N	12362	Histone H2A (Fragment) OS=Rhodnius neglectus OX=72488 PE=2 SV=1
5	127	A0A170ZX12|A0A170ZX12_TRIIF	40.97	8	1	1	N	12747	Histone H2A (Fragment) OS=Triatoma infestans OX=30076 PE=3 SV=1
5	128	A0A023F9G7|A0A023F9G7_TRIIF	40.97	7	1	1	N	13165	Histone H2A (Fragment) OS=Triatoma infestans OX=30076 PE=2 SV=1
5	129	A0A224Y1J9|A0A224Y1J9_9HEMI	40.97	7	1	1	N	13313	Histone H2A OS=Panstrongylus lignarius OX=156445 PE=3 SV=1
5	130	R4G8I6|R4G8I6_RHOPR	40.97	7	1	1	N	13313	Histone H2A OS=Rhodnius prolixus OX=13249 PE=2 SV=1
5	131	A0A069DP24|A0A069DP24_9HEMI	40.97	7	1	1	N	13313	Histone H2A OS=Panstrongylus megistus OX=65343 PE=2 SV=1
5	132	T1HYB6|T1HYB6_RHOPR	40.97	7	1	1	N	13297	Histone H2A OS=Rhodnius prolixus OX=13249 PE=3 SV=1
5	133	A0A0P4VZ29|A0A0P4VZ29_9HEMI	40.97	7	1	1	N	13313	Histone H2A OS=Rhodnius neglectus OX=72488 PE=2 SV=1
5	134	T1H876|T1H876_RHOPR	40.97	7	1	1	N	13316	Histone H2A (Fragment) OS=Rhodnius prolixus OX=13249 PE=3 SV=1
5	135	A0A224XP52|A0A224XP52_9HEMI	40.97	7	1	1	N	13448	Histone H2A OS=Panstrongylus lignarius OX=156445 PE=3 SV=1
5	136	R4FMP4|R4FMP4_RHOPR	40.97	7	1	1	N	13448	Histone H2A OS=Rhodnius prolixus OX=13249 PE=2 SV=1
5	137	A0A023FBA4|A0A023FBA4_TRIIF	40.97	7	1	1	N	13448	Histone H2A OS=Triatoma infestans OX=30076 PE=2 SV=1
5	138	A0A069DMZ7|A0A069DMZ7_9HEMI	40.97	7	1	1	N	13448	Histone H2A OS=Panstrongylus megistus OX=65343 PE=2 SV=1
5	139	A0A4P6D9J9|A0A4P6D9J9_RHOPR	40.97	7	1	1	N	13708	Histone H2A (Fragment) OS=Rhodnius prolixus OX=13249 PE=3 SV=1
5	140	A0A224XT10|A0A224XT10_9HEMI	40.97	7	1	1	N	13888	Histone H2A OS=Panstrongylus lignarius OX=156445 PE=3 SV=1
5	141	A0A023F9P7|A0A023F9P7_TRIIF	40.97	7	1	1	N	14082	Histone H2A OS=Triatoma infestans OX=30076 PE=2 SV=1
5	142	A0A0V0G4Z9|A0A0V0G4Z9_TRIDM	40.97	6	1	1	N	15732	Histone H2A (Fragment) OS=Triatoma dimidiata OX=72491 PE=3 SV=1
55	166	A0A224XJX1|A0A224XJX1_9HEMI	32.57	4	1	1	N	24995	Putative tropomyosin 1 isoform x5 (Fragment) OS=Panstrongylus lignarius OX=156445 PE=4 SV=1
55	167	A0A4P6D9C2|A0A4P6D9C2_RHOPR	32.57	4	1	1	N	29314	Putative tropomyosin-1 isoform 9a/a/b isoform x21 OS=Rhodnius prolixus OX=13249 PE=3 SV=1
55	168	A0A170Y0V3|A0A170Y0V3_TRIIF	32.57	3	1	1	N	32767	Tropomyosin isoform x10 OS=Triatoma infestans OX=30076 PE=3 SV=1
55	169	R4FNF3|R4FNF3_RHOPR	32.57	3	1	1	N	32812	Putative tropomyosin 1 isoform a OS=Rhodnius prolixus OX=13249 PE=2 SV=1
55	170	A0A069DYF0|A0A069DYF0_9HEMI	32.57	3	1	1	N	32689	Putative tropomyosin 1 isoform a OS=Panstrongylus megistus OX=65343 PE=2 SV=1
55	171	R4G8W4|R4G8W4_RHOPR	32.57	2	1	1	N	42793	Putative actin filament-coating protein tropomyosin (Fragment) OS=Rhodnius prolixus OX=13249 PE=2 SV=1
62	192	T1HS38|T1HS38_RHOPR	31.54	1	1	1	N	111714	Uncharacterized protein OS=Rhodnius prolixus OX=13249 PE=4 SV=1
65	174	A0A069DS40|A0A069DS40_9HEMI	31.19	2	1	1	Y	32240	Uncharacterized protein OS=Panstrongylus megistus OX=65343 PE=2 SV=1
65	175	A0A0V0G992|A0A0V0G992_TRIDM	31.19	2	1	1	Y	32309	Uncharacterized protein OS=Triatoma dimidiata OX=72491 PE=4 SV=1
65	176	A0A023F7H1|A0A023F7H1_TRIIF	31.19	2	1	1	Y	32544	Uncharacterized protein OS=Triatoma infestans OX=30076 PE=2 SV=1
5	178	Q001E3|Q001E3_RHOPR	29.47	12	1	1	N	8309	Histone H2B (Fragment) OS=Rhodnius prolixus OX=13249 GN=H2b PE=2 SV=1
5	179	A0A069DNJ6|A0A069DNJ6_9HEMI	29.47	8	1	1	N	13241	Histone H2B (Fragment) OS=Panstrongylus megistus OX=65343 PE=2 SV=1
5	180	T1IEN5|T1IEN5_RHOPR	29.47	7	1	1	N	13742	Histone H2B OS=Rhodnius prolixus OX=13249 PE=3 SV=1
5	181	T1IEP1|T1IEP1_RHOPR	29.47	7	1	1	N	13756	Histone H2B OS=Rhodnius prolixus OX=13249 PE=3 SV=1
5	182	A0A069DP62|A0A069DP62_9HEMI	29.47	7	1	1	N	13742	Histone H2B OS=Panstrongylus megistus OX=65343 PE=2 SV=1
5	183	T1HYA2|T1HYA2_RHOPR	29.47	7	1	1	N	13784	Histone H2B OS=Rhodnius prolixus OX=13249 PE=3 SV=1
5	184	A0A224XTB3|A0A224XTB3_9HEMI	29.47	7	1	1	N	13742	Histone H2B OS=Panstrongylus lignarius OX=156445 PE=3 SV=1
5	185	A0A023F5U9|A0A023F5U9_TRIIF	29.47	7	1	1	N	13756	Histone H2B OS=Triatoma infestans OX=30076 PE=2 SV=1
5	186	A0A224XPF9|A0A224XPF9_9HEMI	29.47	7	1	1	N	13772	Histone H2B (Fragment) OS=Panstrongylus lignarius OX=156445 PE=3 SV=1
5	187	T1HNX6|T1HNX6_RHOPR	29.47	7	1	1	N	13756	Histone H2B OS=Rhodnius prolixus OX=13249 PE=3 SV=1
5	188	T1IEI3|T1IEI3_RHOPR	29.47	7	1	1	N	13714	Histone H2B OS=Rhodnius prolixus OX=13249 PE=3 SV=1
14	189	A0A224XLN4|A0A224XLN4_9HEMI	29.42	2	1	1	N	68507	Putative heat shock protein 68 OS=Panstrongylus lignarius OX=156445 PE=3 SV=1
Rn 4
Protein Group	Protein ID	Accession	-10lgP	Coverage (%)	#Peptides	#Unique	PTM	Avg. Mass	Description
2	31	E2J7J6|E2J7J6_9HEMI	79.25	4	1	1	N	30450	Actin (Fragment) OS=Triatoma matogrossensis OX=162370 PE=2 SV=1
2	32	R4FR88|R4FR88_RHOPR	79.25	3	1	1	N	38912	Putative actin 5c (Fragment) OS=Rhodnius prolixus OX=13249 PE=2 SV=1
2	33	A0A023F5W2|A0A023F5W2_TRIIF	79.25	3	1	1	N	41822	Actin-5c OS=Triatoma infestans OX=30076 PE=2 SV=1
2	34	T1I0Q5|T1I0Q5_RHOPR	79.25	3	1	1	N	41487	Uncharacterized protein OS=Rhodnius prolixus OX=13249 PE=3 SV=1
2	35	R4FQ90|R4FQ90_RHOPR	79.25	3	1	1	N	41822	Putative actin length OS=Rhodnius prolixus OX=13249 PE=2 SV=1
Rn 5
Protein Group	Protein ID	Accession	-10lgP	Coverage (%)	#Peptides	#Unique	PTM	Avg. Mass	Description
69	62	R7WQL3|R7WQL3_9NOCA	53.68	2	1	1	N	46862	HNHc domain-containing protein OS=Rhodococcus rhodnii LMG 5362 OX=1273125 GN=Rrhod_1008 PE=4 SV=1
Rn 6
Protein Group	Protein ID	Accession	-10lgP	Coverage (%)	#Peptides	#Unique	PTM	Avg. Mass	Description
2	24	R4FR88|R4FR88_RHOPR	102.55	6	2	2	N	38912	Putative actin 5c (Fragment) OS=Rhodnius prolixus OX=13249 PE=2 SV=1
2	25	T1HVE5|T1HVE5_RHOPR	102.55	5	2	2	N	41552	Uncharacterized protein (Fragment) OS=Rhodnius prolixus OX=13249 PE=3 SV=1
2	26	A0A0P4VVE9|A0A0P4VVE9_9HEMI	102.55	5	2	2	N	41786	Putative actin muscle isoform x2 OS=Rhodnius neglectus OX=72488 PE=2 SV=1
2	27	A0A023F5W2|A0A023F5W2_TRIIF	102.55	5	2	2	N	41822	Actin-5c OS=Triatoma infestans OX=30076 PE=2 SV=1
2	28	T1I0Q5|T1I0Q5_RHOPR	102.55	5	2	2	N	41487	Uncharacterized protein OS=Rhodnius prolixus OX=13249 PE=3 SV=1
2	29	A0A170ZGA9|A0A170ZGA9_TRIIF	102.55	5	2	2	N	41786	Muscle actin OS=Triatoma infestans OX=30076 PE=3 SV=1
2	30	A0A224XRR1|A0A224XRR1_9HEMI	102.55	5	2	2	N	41786	Putative actin-2 OS=Panstrongylus lignarius OX=156445 PE=3 SV=1
2	31	R4FQA8|R4FQA8_RHOPR	102.55	5	2	2	N	41786	Putative actin length OS=Rhodnius prolixus OX=13249 PE=2 SV=1
2	32	R4FQ90|R4FQ90_RHOPR	102.55	5	2	2	N	41822	Putative actin length OS=Rhodnius prolixus OX=13249 PE=2 SV=1
2	33	A0A0P4VSB2|A0A0P4VSB2_9HEMI	102.55	5	2	2	N	41832	Putative actin-5c-like isoform x2 OS=Rhodnius neglectus OX=72488 PE=2 SV=1
2	34	A0A0V0G386|A0A0V0G386_TRIDM	102.55	5	2	2	N	41786	Putative actin-2 OS=Triatoma dimidiata OX=72491 PE=3 SV=1
2	35	T1HZ52|T1HZ52_RHOPR	102.55	5	2	2	N	42533	Uncharacterized protein (Fragment) OS=Rhodnius prolixus OX=13249 PE=3 SV=1
9	50	Q7YT14|Q7YT14_RHOPR	86.45	16	2	2	N	14875	Small nitrophorin 2A OS=Rhodnius prolixus OX=13249 PE=2 SV=1
22	65	T1H8W4|T1H8W4_RHOPR	60.14	9	1	1	N	10948	Uncharacterized protein (Fragment) OS=Rhodnius prolixus OX=13249 PE=4 SV=1
22	66	A0A4P6D8N9|A0A4P6D8N9_RHOPR	60.14	6	1	1	N	15433	Putative triabin length rhodnius neglectus lipocalin (Fragment) OS=Rhodnius prolixus OX=13249 PE=4 SV=1
22	67	A0A0P4VJD8|A0A0P4VJD8_9HEMI	60.14	6	1	1	N	16608	Putative triabin length (Fragment) OS=Rhodnius neglectus OX=72488 PE=2 SV=1
22	68	R4FMT9|R4FMT9_RHOPR	60.14	6	1	1	N	16845	Putative triabin length OS=Rhodnius prolixus OX=13249 PE=2 SV=1
22	69	A0A0P4VJV9|A0A0P4VJV9_9HEMI	60.14	5	1	1	N	18567	Putative lipocalin ai-7 (Fragment) OS=Rhodnius neglectus OX=72488 PE=2 SV=1
69	86	R7WQL3|R7WQL3_9NOCA	47.72	2	1	1	N	46862	HNHc domain-containing protein OS=Rhodococcus rhodnii LMG 5362 OX=1273125 GN=Rrhod_1008 PE=4 SV=1
5	96	T1H8I3|T1H8I3_RHOPR	35.22	9	1	1	N	8973	Histone H3 OS=Rhodnius prolixus OX=13249 PE=3 SV=1
5	97	A0A0P4VJK2|A0A0P4VJK2_9HEMI	35.22	6	1	1	N	12694	Histone H3 (Fragment) OS=Rhodnius neglectus OX=72488 PE=2 SV=1
5	98	R4G370|R4G370_RHOPR	35.22	5	1	1	N	15328	Histone H3 OS=Rhodnius prolixus OX=13249 PE=2 SV=1
5	99	A6YPD4|A6YPD4_TRIIF	35.22	5	1	1	N	15328	Histone H3 OS=Triatoma infestans OX=30076 PE=2 SV=1
5	100	A0A0P4VS06|A0A0P4VS06_9HEMI	35.22	5	1	1	N	15328	Histone H3 OS=Rhodnius neglectus OX=72488 PE=2 SV=1
5	101	A0A224XNS0|A0A224XNS0_9HEMI	35.22	5	1	1	N	15328	Histone H3 OS=Panstrongylus lignarius OX=156445 PE=3 SV=1
5	102	E2J7D3|E2J7D3_9HEMI	35.22	5	1	1	N	15328	Histone H3 OS=Triatoma matogrossensis OX=162370 PE=2 SV=1
5	103	R4FM54|R4FM54_RHOPR	35.22	5	1	1	N	15388	Histone H3 OS=Rhodnius prolixus OX=13249 PE=2 SV=1
5	104	A0A069DP67|A0A069DP67_9HEMI	35.22	5	1	1	N	15328	Histone H3 OS=Panstrongylus megistus OX=65343 PE=2 SV=1
5	105	A0A224XSI9|A0A224XSI9_9HEMI	35.22	5	1	1	N	15590	Histone H3 (Fragment) OS=Panstrongylus lignarius OX=156445 PE=3 SV=1
63	95	T1HK09|T1HK09_RHOPR	34.77	1	1	1	Y	132734	Uncharacterized protein OS=Rhodnius prolixus OX=13249 PE=4 SV=1
38	109	A0A0V0GEF0|A0A0V0GEF0_TRIDM	33.24	3	1	1	N	47513	CXXC-type domain-containing protein (Fragment) OS=Triatoma dimidiata OX=72491 PE=4 SV=1
56	111	T1HAV7|T1HAV7_RHOPR	30.99	2	1	1	N	53441	Uncharacterized protein OS=Rhodnius prolixus OX=13249 PE=4 SV=1
68	115	R7WL20|R7WL20_9NOCA	29.39	4	1	1	N	29101	Elongation factor Ts OS=Rhodococcus rhodnii LMG 5362 OX=1273125 GN=tsf PE=3 SV=1
72	114	R7WS93|R7WS93_9NOCA	29.37	6	1	1	N	41678	Uncharacterized protein OS=Rhodococcus rhodnii LMG 5362 OX=1273125 GN=Rrhod_0408 PE=4 SV=1
46	59	T1I3D0|T1I3D0_RHOPR	29.10	0	1	1	N	1290211	Uncharacterized protein (Fragment) OS=Rhodnius prolixus OX=13249 PE=4 SV=1
46	108	A0A0P4VLR4|A0A0P4VLR4_9HEMI	29.10	0	1	1	N	316764	Putative muscle-specific protein (Fragment) OS=Rhodnius neglectus OX=72488 PE=2 SV=1
46	117	A0A161MBN2|A0A161MBN2_TRIIF	29.10	6	1	1	N	18712	Nesprin-1-like protein isoform x2 (Fragment) OS=Triatoma infestans OX=30076 PE=4 SV=1
46	118	A0A023F843|A0A023F843_TRIIF	29.10	1	1	1	N	106834	Putative muscle-specific protein (Fragment) OS=Triatoma infestans OX=30076 PE=2 SV=1
46	119	A0A069DXU5|A0A069DXU5_9HEMI	29.10	1	1	1	N	107504	Putative muscle-specific protein (Fragment) OS=Panstrongylus megistus OX=65343 PE=2 SV=1
46	120	A0A0V0G511|A0A0V0G511_TRIDM	29.10	0	1	1	N	316265	Putative muscle-specific protein (Fragment) OS=Triatoma dimidiata OX=72491 PE=4 SV=1
46	121	A0A069DY02|A0A069DY02_9HEMI	29.10	0	1	1	N	317439	Putative muscle-specific protein 300 (Fragment) OS=Panstrongylus megistus OX=65343 PE=2 SV=1
46	122	A0A224XCE0|A0A224XCE0_9HEMI	29.10	0	1	1	N	317620	Putative muscle-specific protein (Fragment) OS=Panstrongylus lignarius OX=156445 PE=4 SV=1
31	124	A0A224XQA7|A0A224XQA7_9HEMI	28.50	2	1	1	N	49889	Putative trna modification enzyme (Fragment) OS=Panstrongylus lignarius OX=156445 PE=3 SV=1
39	139	T1HU69|T1HU69_RHOPR	28.30	0	1	1	N	261011	Uncharacterized protein (Fragment) OS=Rhodnius prolixus OX=13249 PE=4 SV=1
39	140	A0A224XHB0|A0A224XHB0_9HEMI	28.30	0	1	1	N	429567	Putative dyneins heavy chain (Fragment) OS=Panstrongylus lignarius OX=156445 PE=4 SV=1
39	145	T1IDA1|T1IDA1_RHOPR	28.30	0	1	1	N	515807	Uncharacterized protein (Fragment) OS=Rhodnius prolixus OX=13249 PE=4 SV=1
