# Supplementary material for: Proteomic Mapping of Multifunctional Complexes Within Triatomine Saliva
Source: Front Cell Infect Microbiol. 2020 Sep 2;10:459. doi: 10.3389/fcimb.2020.00459 (PMC7492717; doi:10.3389/fcimb.2020.00459)
Supplement: Table S2 — All peptides from the different bands of the saliva of Rhodnius prolixus, Rhodnius neglectus, Dipetalogaster maxima, Triatoma dimidiata, and Triatoma infestans allowing the protein identification of the sialocomplexes. [file Table_2.XLSX]

## Sheet: T. infestans
Ti 2
Protein Group	Protein ID	Protein Accession	Peptide	Unique	-10lgP	Mass	ppm	m/z	z	RT	Scan	#Spec	Start	End	PTM
54	15	A0A170YQI4|A0A170YQI4_TRIIF	R.GLFGNLNYER.Y	Y	50.39	11815829	0.2	5917988	2	29.01	3052	1	1186	1195	N
2	65	E2J7J6|E2J7J6_9HEMI	K.AGFAGDDAPR.A	Y	54.89	9754410	0.3	4887279	2	14.54	1422	1	20	29	N
2	66	R4FR88|R4FR88_RHOPR	K.AGFAGDDAPR.A	Y	54.89	9754410	0.3	4887279	2	14.54	1422	1	20	29	N
2	67	T1HVE5|T1HVE5_RHOPR	K.AGFAGDDAPR.A	Y	54.89	9754410	0.3	4887279	2	14.54	1422	1	18	27	N
2	68	A0A0P4VVE9|A0A0P4VVE9_9HEMI	K.AGFAGDDAPR.A	Y	54.89	9754410	0.3	4887279	2	14.54	1422	1	20	29	N
2	69	R4FQA8|R4FQA8_RHOPR	K.AGFAGDDAPR.A	Y	54.89	9754410	0.3	4887279	2	14.54	1422	1	20	29	N
2	70	A0A023F5W2|A0A023F5W2_TRIIF	K.AGFAGDDAPR.A	Y	54.89	9754410	0.3	4887279	2	14.54	1422	1	20	29	N
2	71	T1I0Q5|T1I0Q5_RHOPR	K.AGFAGDDAPR.A	Y	54.89	9754410	0.3	4887279	2	14.54	1422	1	20	29	N
2	72	R4FQ90|R4FQ90_RHOPR	K.AGFAGDDAPR.A	Y	54.89	9754410	0.3	4887279	2	14.54	1422	1	20	29	N
2	73	A0A170ZGA9|A0A170ZGA9_TRIIF	K.AGFAGDDAPR.A	Y	54.89	9754410	0.3	4887279	2	14.54	1422	1	20	29	N
2	74	A0A0P4VSB2|A0A0P4VSB2_9HEMI	K.AGFAGDDAPR.A	Y	54.89	9754410	0.3	4887279	2	14.54	1422	1	20	29	N
2	75	A0A224XRR1|A0A224XRR1_9HEMI	K.AGFAGDDAPR.A	Y	54.89	9754410	0.3	4887279	2	14.54	1422	1	20	29	N
2	76	A0A0V0G386|A0A0V0G386_TRIDM	K.AGFAGDDAPR.A	Y	54.89	9754410	0.3	4887279	2	14.54	1422	1	20	29	N
2	77	T1HZ52|T1HZ52_RHOPR	K.AGFAGDDAPR.A	Y	54.89	9754410	0.3	4887279	2	14.54	1422	1	28	37	N
Ti 3
Protein Group	Protein ID	Protein Accession	Peptide	Unique	-10lgP	Mass	ppm	m/z	z	RT	Scan	#Spec	Start	End	PTM
8	6	A0A161MR06|A0A161MR06_TRIIF	R.YESDVNRPTT	N	71.78	11805360	0.0	5912753	2	12.14	1189	3	687	696	N
8	6	A0A161MR06|A0A161MR06_TRIIF	K.NFYSPC(+57.02)GSSK.L	Y	71.25	11454811	0.7	5737482	2	17.01	1834	1	642	651	Y
8	6	A0A161MR06|A0A161MR06_TRIIF	R.LPEYTHEELSFHGVK.V	N	68.43	17848733	-0.1	5959650	3	22.76	2585	1	443	457	N
8	6	A0A161MR06|A0A161MR06_TRIIF	R.KLADVDFLK.R	N	65.38	10475964	0.0	5248055	2	25.46	2931	2	31	39	N
8	6	A0A161MR06|A0A161MR06_TRIIF	K.EYTHLNYYAR.Q	N	63.03	13286149	0.3	6653149	2	19.22	2125	1	488	497	N
8	6	A0A161MR06|A0A161MR06_TRIIF	K.LADVDFLK.R	N	59.87	9195015	0.4	4607582	2	27.71	3242	2	32	39	N
8	6	A0A161MR06|A0A161MR06_TRIIF	R.GTYWHR.R	N	58.72	8183824	0.9	4101988	2	15.35	1601	1	255	260	N
8	6	A0A161MR06|A0A161MR06_TRIIF	K.DVLIVHR.Y	N	57.65	8505024	0.5	4262587	2	16.24	1727	1	680	686	N
8	6	A0A161MR06|A0A161MR06_TRIIF	R.LAFVEIDR.F	N	55.87	9615233	0.1	4817690	2	26.14	3017	1	544	551	N
8	6	A0A161MR06|A0A161MR06_TRIIF	R.RGESLYYR.H	N	55.64	10425195	-0.7	5222667	2	16.54	1767	1	261	268	N
8	6	A0A161MR06|A0A161MR06_TRIIF	R.GESLYYR.H	N	54.35	8864185	-0.2	4442164	2	18.48	2036	1	262	268	N
8	6	A0A161MR06|A0A161MR06_TRIIF	K.ESPFYESDHEGFK.H	Y	51.33	15706576	-0.1	5245598	3	21.39	2415	2	569	581	N
8	6	A0A161MR06|A0A161MR06_TRIIF	K.DFDTFYR.A	N	48.33	9624133	0.1	4822140	2	29.08	3440	3	120	126	N
8	6	A0A161MR06|A0A161MR06_TRIIF	K.GDDGLDLLGK.I	N	47.56	10015029	0.0	5017587	2	25.87	2982	1	362	371	N
8	6	A0A161MR06|A0A161MR06_TRIIF	K.FPLWM(+15.99)NPEK.Y	N	45.39	11765637	0.3	5892893	2	28.02	3286	1	244	252	Y
8	6	A0A161MR06|A0A161MR06_TRIIF	K.LVTYHDNFEFDVSNVVPVTDPK.E	N	45.25	25342329	0.9	8457523	3	30.75	3679	1	466	487	N
8	6	A0A161MR06|A0A161MR06_TRIIF	K.VKDFEVDK.L	N	43.86	9785022	0.5	3271748	3	13.84	1398	2	458	465	N
8	6	A0A161MR06|A0A161MR06_TRIIF	K.IFQYYK.S	N	43.52	8604432	0.2	4312290	2	21.56	2435	1	435	440	N
8	6	A0A161MR06|A0A161MR06_TRIIF	K.LADVDFLKR.Q	N	42.60	10756025	-0.4	5388083	2	23.99	2742	1	32	40	N
8	6	A0A161MR06|A0A161MR06_TRIIF	R.YQLPR.G	N	42.44	6753704	0.1	3386925	2	17.48	1896	1	611	615	N
8	6	A0A161MR06|A0A161MR06_TRIIF	R.YVLER.I	N	41.39	6783701	0.3	3401924	2	15.50	1622	1	276	280	N
8	6	A0A161MR06|A0A161MR06_TRIIF	R.LAFVEIDRFPAK.L	N	41.39	14047765	0.1	4692661	3	27.85	3263	1	544	555	N
8	6	A0A161MR06|A0A161MR06_TRIIF	K.VNNALNTGEQYYYTER.Y	N	37.18	19338806	-0.1	9679474	2	24.02	2747	1	587	602	N
8	6	A0A161MR06|A0A161MR06_TRIIF	K.IIFGVSGRPSEK.Y	N	35.84	12887139	0.6	6453646	2	20.14	2238	1	372	383	N
8	6	A0A161MR06|A0A161MR06_TRIIF	K.LVAGENVLER.N	N	33.80	10986033	0.8	5503093	2	19.85	2204	1	556	565	N
8	6	A0A161MR06|A0A161MR06_TRIIF	K.LLGVKER.K	N	31.34	8135072	0.4	4077610	2	13.94	1410	1	184	190	N
8	6	A0A161MR06|A0A161MR06_TRIIF	R.LNHKPFNYK.L	N	30.97	11596138	0.6	3875454	3	13.93	1409	2	501	509	N
8	6	A0A161MR06|A0A161MR06_TRIIF	K.ISYLR.E	N	30.31	6503751	0.3	3261949	2	17.24	1865	1	224	228	N
8	6	A0A161MR06|A0A161MR06_TRIIF	R.EDVGANNWYSTSNLK.F	N	29.96	16967693	0.0	8493919	2	24.79	2843	1	229	243	N
8	6	A0A161MR06|A0A161MR06_TRIIF	K.DFEVDK.L	N	28.10	7513388	-0.6	3766765	2	16.41	1750	1	460	465	N
8	7	A0A170ZQW9|A0A170ZQW9_TRIIF	R.YESDVNRPTT	N	71.78	11805360	0.0	5912753	2	12.14	1189	3	687	696	N
8	7	A0A170ZQW9|A0A170ZQW9_TRIIF	K.NFYSPC(+57.02)GSSK.L	Y	71.25	11454811	0.7	5737482	2	17.01	1834	1	642	651	Y
8	7	A0A170ZQW9|A0A170ZQW9_TRIIF	R.LPEYTHEELSFHGVK.V	N	68.43	17848733	-0.1	5959650	3	22.76	2585	1	443	457	N
8	7	A0A170ZQW9|A0A170ZQW9_TRIIF	R.KLADVDFLK.R	N	65.38	10475964	0.0	5248055	2	25.46	2931	2	31	39	N
8	7	A0A170ZQW9|A0A170ZQW9_TRIIF	K.EYTHLNYYAR.Q	N	63.03	13286149	0.3	6653149	2	19.22	2125	1	488	497	N
8	7	A0A170ZQW9|A0A170ZQW9_TRIIF	K.LADVDFLK.R	N	59.87	9195015	0.4	4607582	2	27.71	3242	2	32	39	N
8	7	A0A170ZQW9|A0A170ZQW9_TRIIF	R.GTYWHR.R	N	58.72	8183824	0.9	4101988	2	15.35	1601	1	255	260	N
8	7	A0A170ZQW9|A0A170ZQW9_TRIIF	K.DVLIVHR.Y	N	57.65	8505024	0.5	4262587	2	16.24	1727	1	680	686	N
8	7	A0A170ZQW9|A0A170ZQW9_TRIIF	R.LAFVEIDR.F	N	55.87	9615233	0.1	4817690	2	26.14	3017	1	544	551	N
8	7	A0A170ZQW9|A0A170ZQW9_TRIIF	R.RGESLYYR.H	N	55.64	10425195	-0.7	5222667	2	16.54	1767	1	261	268	N
8	7	A0A170ZQW9|A0A170ZQW9_TRIIF	R.GESLYYR.H	N	54.35	8864185	-0.2	4442164	2	18.48	2036	1	262	268	N
8	7	A0A170ZQW9|A0A170ZQW9_TRIIF	K.ESPFYESDHEGFK.H	Y	51.33	15706576	-0.1	5245598	3	21.39	2415	2	569	581	N
8	7	A0A170ZQW9|A0A170ZQW9_TRIIF	K.DFDTFYR.A	N	48.33	9624133	0.1	4822140	2	29.08	3440	3	120	126	N
8	7	A0A170ZQW9|A0A170ZQW9_TRIIF	K.GDDGLDLLGK.I	N	47.56	10015029	0.0	5017587	2	25.87	2982	1	362	371	N
8	7	A0A170ZQW9|A0A170ZQW9_TRIIF	K.FPLWM(+15.99)NPEK.Y	N	45.39	11765637	0.3	5892893	2	28.02	3286	1	244	252	Y
8	7	A0A170ZQW9|A0A170ZQW9_TRIIF	K.LVTYHDNFEFDVSNVVPVTDPK.E	N	45.25	25342329	0.9	8457523	3	30.75	3679	1	466	487	N
8	7	A0A170ZQW9|A0A170ZQW9_TRIIF	K.VKDFEVDK.L	N	43.86	9785022	0.5	3271748	3	13.84	1398	2	458	465	N
8	7	A0A170ZQW9|A0A170ZQW9_TRIIF	K.IFQYYK.S	N	43.52	8604432	0.2	4312290	2	21.56	2435	1	435	440	N
8	7	A0A170ZQW9|A0A170ZQW9_TRIIF	K.LADVDFLKR.Q	N	42.60	10756025	-0.4	5388083	2	23.99	2742	1	32	40	N
8	7	A0A170ZQW9|A0A170ZQW9_TRIIF	R.YQLPR.G	N	42.44	6753704	0.1	3386925	2	17.48	1896	1	611	615	N
8	7	A0A170ZQW9|A0A170ZQW9_TRIIF	R.YVLER.I	N	41.39	6783701	0.3	3401924	2	15.50	1622	1	276	280	N
8	7	A0A170ZQW9|A0A170ZQW9_TRIIF	R.LAFVEIDRFPAK.L	N	41.39	14047765	0.1	4692661	3	27.85	3263	1	544	555	N
8	7	A0A170ZQW9|A0A170ZQW9_TRIIF	K.VNNALNTGEQYYYTER.Y	N	37.18	19338806	-0.1	9679474	2	24.02	2747	1	587	602	N
8	7	A0A170ZQW9|A0A170ZQW9_TRIIF	K.IIFGVSGRPSEK.Y	N	35.84	12887139	0.6	6453646	2	20.14	2238	1	372	383	N
8	7	A0A170ZQW9|A0A170ZQW9_TRIIF	K.LVAGENVLER.N	N	33.80	10986033	0.8	5503093	2	19.85	2204	1	556	565	N
8	7	A0A170ZQW9|A0A170ZQW9_TRIIF	K.LLGVKER.K	N	31.34	8135072	0.4	4077610	2	13.94	1410	1	184	190	N
8	7	A0A170ZQW9|A0A170ZQW9_TRIIF	R.LNHKPFNYK.L	N	30.97	11596138	0.6	3875454	3	13.93	1409	2	501	509	N
8	7	A0A170ZQW9|A0A170ZQW9_TRIIF	K.ISYLR.E	N	30.31	6503751	0.3	3261949	2	17.24	1865	1	224	228	N
8	7	A0A170ZQW9|A0A170ZQW9_TRIIF	R.EDVGANNWYSTSNLK.F	N	29.96	16967693	0.0	8493919	2	24.79	2843	1	229	243	N
8	7	A0A170ZQW9|A0A170ZQW9_TRIIF	K.DFEVDK.L	N	28.10	7513388	-0.6	3766765	2	16.41	1750	1	460	465	N
8	8	A0A170ZQS0|A0A170ZQS0_TRIIF	R.YESDVNRPTT	N	71.78	11805360	0.0	5912753	2	12.14	1189	3	687	696	N
8	8	A0A170ZQS0|A0A170ZQS0_TRIIF	K.NFYSPC(+57.02)GSSK.L	Y	71.25	11454811	0.7	5737482	2	17.01	1834	1	642	651	Y
8	8	A0A170ZQS0|A0A170ZQS0_TRIIF	R.LPEYTHEELSFHGVK.V	N	68.43	17848733	-0.1	5959650	3	22.76	2585	1	443	457	N
8	8	A0A170ZQS0|A0A170ZQS0_TRIIF	R.KLADVDFLK.R	N	65.38	10475964	0.0	5248055	2	25.46	2931	2	31	39	N
8	8	A0A170ZQS0|A0A170ZQS0_TRIIF	K.EYTHLNYYAR.Q	N	63.03	13286149	0.3	6653149	2	19.22	2125	1	488	497	N
8	8	A0A170ZQS0|A0A170ZQS0_TRIIF	K.LADVDFLK.R	N	59.87	9195015	0.4	4607582	2	27.71	3242	2	32	39	N
8	8	A0A170ZQS0|A0A170ZQS0_TRIIF	R.GTYWHR.R	N	58.72	8183824	0.9	4101988	2	15.35	1601	1	255	260	N
8	8	A0A170ZQS0|A0A170ZQS0_TRIIF	K.DVLIVHR.Y	N	57.65	8505024	0.5	4262587	2	16.24	1727	1	680	686	N
8	8	A0A170ZQS0|A0A170ZQS0_TRIIF	R.LAFVEIDR.F	N	55.87	9615233	0.1	4817690	2	26.14	3017	1	544	551	N
8	8	A0A170ZQS0|A0A170ZQS0_TRIIF	R.RGESLYYR.H	N	55.64	10425195	-0.7	5222667	2	16.54	1767	1	261	268	N
8	8	A0A170ZQS0|A0A170ZQS0_TRIIF	R.GESLYYR.H	N	54.35	8864185	-0.2	4442164	2	18.48	2036	1	262	268	N
8	8	A0A170ZQS0|A0A170ZQS0_TRIIF	K.ESPFYESDHEGFK.H	Y	51.33	15706576	-0.1	5245598	3	21.39	2415	2	569	581	N
8	8	A0A170ZQS0|A0A170ZQS0_TRIIF	K.DFDTFYR.A	N	48.33	9624133	0.1	4822140	2	29.08	3440	3	120	126	N
8	8	A0A170ZQS0|A0A170ZQS0_TRIIF	K.GDDGLDLLGK.I	N	47.56	10015029	0.0	5017587	2	25.87	2982	1	362	371	N
8	8	A0A170ZQS0|A0A170ZQS0_TRIIF	K.FPLWM(+15.99)NPEK.Y	N	45.39	11765637	0.3	5892893	2	28.02	3286	1	244	252	Y
8	8	A0A170ZQS0|A0A170ZQS0_TRIIF	K.LVTYHDNFEFDVSNVVPVTDPK.E	N	45.25	25342329	0.9	8457523	3	30.75	3679	1	466	487	N
8	8	A0A170ZQS0|A0A170ZQS0_TRIIF	K.VKDFEVDK.L	N	43.86	9785022	0.5	3271748	3	13.84	1398	2	458	465	N
8	8	A0A170ZQS0|A0A170ZQS0_TRIIF	K.IFQYYK.S	N	43.52	8604432	0.2	4312290	2	21.56	2435	1	435	440	N
8	8	A0A170ZQS0|A0A170ZQS0_TRIIF	K.LADVDFLKR.Q	N	42.60	10756025	-0.4	5388083	2	23.99	2742	1	32	40	N
8	8	A0A170ZQS0|A0A170ZQS0_TRIIF	R.YQLPR.G	N	42.44	6753704	0.1	3386925	2	17.48	1896	1	611	615	N
8	8	A0A170ZQS0|A0A170ZQS0_TRIIF	R.YVLER.I	N	41.39	6783701	0.3	3401924	2	15.50	1622	1	276	280	N
8	8	A0A170ZQS0|A0A170ZQS0_TRIIF	R.LAFVEIDRFPAK.L	N	41.39	14047765	0.1	4692661	3	27.85	3263	1	544	555	N
8	8	A0A170ZQS0|A0A170ZQS0_TRIIF	K.VNNALNTGEQYYYTER.Y	N	37.18	19338806	-0.1	9679474	2	24.02	2747	1	587	602	N
8	8	A0A170ZQS0|A0A170ZQS0_TRIIF	K.IIFGVSGRPSEK.Y	N	35.84	12887139	0.6	6453646	2	20.14	2238	1	372	383	N
8	8	A0A170ZQS0|A0A170ZQS0_TRIIF	K.LVAGENVLER.N	N	33.80	10986033	0.8	5503093	2	19.85	2204	1	556	565	N
8	8	A0A170ZQS0|A0A170ZQS0_TRIIF	K.LLGVKER.K	N	31.34	8135072	0.4	4077610	2	13.94	1410	1	184	190	N
8	8	A0A170ZQS0|A0A170ZQS0_TRIIF	R.LNHKPFNYK.L	N	30.97	11596138	0.6	3875454	3	13.93	1409	2	501	509	N
8	8	A0A170ZQS0|A0A170ZQS0_TRIIF	K.ISYLR.E	N	30.31	6503751	0.3	3261949	2	17.24	1865	1	224	228	N
8	8	A0A170ZQS0|A0A170ZQS0_TRIIF	R.EDVGANNWYSTSNLK.F	N	29.96	16967693	0.0	8493919	2	24.79	2843	1	229	243	N
8	8	A0A170ZQS0|A0A170ZQS0_TRIIF	K.DFEVDK.L	N	28.10	7513388	-0.6	3766765	2	16.41	1750	1	460	465	N
8	9	A0A161M5Z0|A0A161M5Z0_TRIIF	R.YESDVNRPTT	N	71.78	11805360	0.0	5912753	2	12.14	1189	3	687	696	N
8	9	A0A161M5Z0|A0A161M5Z0_TRIIF	K.NFYSPC(+57.02)GSSK.L	Y	71.25	11454811	0.7	5737482	2	17.01	1834	1	642	651	Y
8	9	A0A161M5Z0|A0A161M5Z0_TRIIF	R.LPEYTHEELSFHGVK.V	N	68.43	17848733	-0.1	5959650	3	22.76	2585	1	443	457	N
8	9	A0A161M5Z0|A0A161M5Z0_TRIIF	R.KLADVDFLK.R	N	65.38	10475964	0.0	5248055	2	25.46	2931	2	31	39	N
8	9	A0A161M5Z0|A0A161M5Z0_TRIIF	K.EYTHLNYYAR.Q	N	63.03	13286149	0.3	6653149	2	19.22	2125	1	488	497	N
8	9	A0A161M5Z0|A0A161M5Z0_TRIIF	K.LADVDFLK.R	N	59.87	9195015	0.4	4607582	2	27.71	3242	2	32	39	N
8	9	A0A161M5Z0|A0A161M5Z0_TRIIF	R.GTYWHR.R	N	58.72	8183824	0.9	4101988	2	15.35	1601	1	255	260	N
8	9	A0A161M5Z0|A0A161M5Z0_TRIIF	K.DVLIVHR.Y	N	57.65	8505024	0.5	4262587	2	16.24	1727	1	680	686	N
8	9	A0A161M5Z0|A0A161M5Z0_TRIIF	R.LAFVEIDR.F	N	55.87	9615233	0.1	4817690	2	26.14	3017	1	544	551	N
8	9	A0A161M5Z0|A0A161M5Z0_TRIIF	R.RGESLYYR.H	N	55.64	10425195	-0.7	5222667	2	16.54	1767	1	261	268	N
8	9	A0A161M5Z0|A0A161M5Z0_TRIIF	R.GESLYYR.H	N	54.35	8864185	-0.2	4442164	2	18.48	2036	1	262	268	N
8	9	A0A161M5Z0|A0A161M5Z0_TRIIF	K.ESPFYESDHEGFK.H	Y	51.33	15706576	-0.1	5245598	3	21.39	2415	2	569	581	N
8	9	A0A161M5Z0|A0A161M5Z0_TRIIF	K.DFDTFYR.A	N	48.33	9624133	0.1	4822140	2	29.08	3440	3	120	126	N
8	9	A0A161M5Z0|A0A161M5Z0_TRIIF	K.GDDGLDLLGK.I	N	47.56	10015029	0.0	5017587	2	25.87	2982	1	362	371	N
8	9	A0A161M5Z0|A0A161M5Z0_TRIIF	K.FPLWM(+15.99)NPEK.Y	N	45.39	11765637	0.3	5892893	2	28.02	3286	1	244	252	Y
8	9	A0A161M5Z0|A0A161M5Z0_TRIIF	K.LVTYHDNFEFDVSNVVPVTDPK.E	N	45.25	25342329	0.9	8457523	3	30.75	3679	1	466	487	N
8	9	A0A161M5Z0|A0A161M5Z0_TRIIF	K.VKDFEVDK.L	N	43.86	9785022	0.5	3271748	3	13.84	1398	2	458	465	N
8	9	A0A161M5Z0|A0A161M5Z0_TRIIF	K.IFQYYK.S	N	43.52	8604432	0.2	4312290	2	21.56	2435	1	435	440	N
8	9	A0A161M5Z0|A0A161M5Z0_TRIIF	K.LADVDFLKR.Q	N	42.60	10756025	-0.4	5388083	2	23.99	2742	1	32	40	N
8	9	A0A161M5Z0|A0A161M5Z0_TRIIF	R.YQLPR.G	N	42.44	6753704	0.1	3386925	2	17.48	1896	1	611	615	N
8	9	A0A161M5Z0|A0A161M5Z0_TRIIF	R.YVLER.I	N	41.39	6783701	0.3	3401924	2	15.50	1622	1	276	280	N
8	9	A0A161M5Z0|A0A161M5Z0_TRIIF	R.LAFVEIDRFPAK.L	N	41.39	14047765	0.1	4692661	3	27.85	3263	1	544	555	N
8	9	A0A161M5Z0|A0A161M5Z0_TRIIF	K.VNNALNTGEQYYYTER.Y	N	37.18	19338806	-0.1	9679474	2	24.02	2747	1	587	602	N
8	9	A0A161M5Z0|A0A161M5Z0_TRIIF	K.IIFGVSGRPSEK.Y	N	35.84	12887139	0.6	6453646	2	20.14	2238	1	372	383	N
8	9	A0A161M5Z0|A0A161M5Z0_TRIIF	K.LVAGENVLER.N	N	33.80	10986033	0.8	5503093	2	19.85	2204	1	556	565	N
8	9	A0A161M5Z0|A0A161M5Z0_TRIIF	K.LLGVKER.K	N	31.34	8135072	0.4	4077610	2	13.94	1410	1	184	190	N
8	9	A0A161M5Z0|A0A161M5Z0_TRIIF	R.LNHKPFNYK.L	N	30.97	11596138	0.6	3875454	3	13.93	1409	2	501	509	N
8	9	A0A161M5Z0|A0A161M5Z0_TRIIF	K.ISYLR.E	N	30.31	6503751	0.3	3261949	2	17.24	1865	1	224	228	N
8	9	A0A161M5Z0|A0A161M5Z0_TRIIF	R.EDVGANNWYSTSNLK.F	N	29.96	16967693	0.0	8493919	2	24.79	2843	1	229	243	N
8	9	A0A161M5Z0|A0A161M5Z0_TRIIF	K.DFEVDK.L	N	28.10	7513388	-0.6	3766765	2	16.41	1750	1	460	465	N
8	20	A0A170ZQZ8|A0A170ZQZ8_TRIIF	R.YESDVNRPTT	N	71.78	11805360	0.0	5912753	2	12.14	1189	3	687	696	N
8	20	A0A170ZQZ8|A0A170ZQZ8_TRIIF	R.KLADVDFLK.R	N	65.38	10475964	0.0	5248055	2	25.46	2931	2	31	39	N
8	20	A0A170ZQZ8|A0A170ZQZ8_TRIIF	R.LAFVEIDRFPVK.L	N	64.11	14328077	0.9	7174118	2	29.98	3570	2	544	555	N
8	20	A0A170ZQZ8|A0A170ZQZ8_TRIIF	K.LADVDFLK.R	N	59.87	9195015	0.4	4607582	2	27.71	3242	2	32	39	N
8	20	A0A170ZQZ8|A0A170ZQZ8_TRIIF	R.LAFVEIDR.F	N	55.87	9615233	0.1	4817690	2	26.14	3017	1	544	551	N
8	20	A0A170ZQZ8|A0A170ZQZ8_TRIIF	K.RGESLYYR.H	N	55.64	10425195	-0.7	5222667	2	16.54	1767	1	261	268	N
8	20	A0A170ZQZ8|A0A170ZQZ8_TRIIF	R.GESLYYR.H	N	54.35	8864185	-0.2	4442164	2	18.48	2036	1	262	268	N
8	20	A0A170ZQZ8|A0A170ZQZ8_TRIIF	K.YFGC(+57.02)YYC(+57.02)AALK.A	Y	48.61	14146050	0.9	7083104	2	27.86	3265	1	384	394	Y
8	20	A0A170ZQZ8|A0A170ZQZ8_TRIIF	K.APLWM(+15.99)NPEK.Y	N	48.50	11005325	-0.2	5512734	2	21.10	2374	1	244	252	Y
8	20	A0A170ZQZ8|A0A170ZQZ8_TRIIF	K.LVTYHDNFEFDVSNVVPVTDPK.E	N	45.25	25342329	0.9	8457523	3	30.75	3679	1	466	487	N
8	20	A0A170ZQZ8|A0A170ZQZ8_TRIIF	K.LADVDFLKR.Q	N	42.60	10756025	-0.4	5388083	2	23.99	2742	1	32	40	N
8	20	A0A170ZQZ8|A0A170ZQZ8_TRIIF	R.YQLPR.G	N	42.44	6753704	0.1	3386925	2	17.48	1896	1	611	615	N
8	20	A0A170ZQZ8|A0A170ZQZ8_TRIIF	R.ELTLEQK.R	N	41.52	8594651	0.0	4307398	2	15.58	1632	1	536	542	N
8	20	A0A170ZQZ8|A0A170ZQZ8_TRIIF	K.VNNALNTGEQYYYTER.Y	N	37.18	19338806	-0.1	9679474	2	24.02	2747	1	587	602	N
8	20	A0A170ZQZ8|A0A170ZQZ8_TRIIF	R.YILER.I	N	35.87	6923857	0.0	3472001	2	17.38	1884	1	276	280	N
8	20	A0A170ZQZ8|A0A170ZQZ8_TRIIF	K.LVAGENVLER.N	N	33.80	10986033	0.8	5503093	2	19.85	2204	1	556	565	N
8	20	A0A170ZQZ8|A0A170ZQZ8_TRIIF	K.LLGVKER.K	N	31.34	8135072	0.4	4077610	2	13.94	1410	1	184	190	N
8	20	A0A170ZQZ8|A0A170ZQZ8_TRIIF	K.ISYLR.E	N	30.31	6503751	0.3	3261949	2	17.24	1865	1	224	228	N
8	20	A0A170ZQZ8|A0A170ZQZ8_TRIIF	K.RLAFVEIDRFPVK.L	N	28.47	15889089	0.1	5306436	3	28.39	3338	1	543	555	N
8	20	A0A170ZQZ8|A0A170ZQZ8_TRIIF	K.DFEVDK.L	N	28.10	7513388	-0.6	3766765	2	16.41	1750	1	460	465	N
23	36	Q8T0Z4|Q8T0Z4_TRIIF	R.VKISPQLFPGATSLDGDIVK.L	Y	71.96	20841516	-0.3	6957243	3	30.81	3687	1	167	186	N
23	36	Q8T0Z4|Q8T0Z4_TRIIF	K.LC(+57.02)GIYANK.K	Y	61.56	9374691	-0.5	4697416	2	16.32	1738	1	156	163	Y
23	36	Q8T0Z4|Q8T0Z4_TRIIF	K.TNIATYLVVAGEINR.K	Y	58.09	16328835	0.7	8174496	2	34.51	4164	1	81	95	N
23	36	Q8T0Z4|Q8T0Z4_TRIIF	K.IPTENSFC(+57.02)LTIR.F	Y	40.94	14497286	0.7	7258721	2	28.33	3330	1	66	77	Y
23	36	Q8T0Z4|Q8T0Z4_TRIIF	K.TNIATYLVVAGEINRK.S	Y	38.73	17609784	0.7	5880005	3	31.97	3845	1	81	96	N
23	36	Q8T0Z4|Q8T0Z4_TRIIF	K.SC(+57.02)VIFK.I	N	37.47	7523891	1.1	3772022	2	18.78	2074	1	60	65	Y
23	37	A6YPP7|A6YPP7_TRIIF	R.VKISPQLFPGATSLDGDIVK.L	Y	71.96	20841516	-0.3	6957243	3	30.81	3687	1	222	241	N
23	37	A6YPP7|A6YPP7_TRIIF	K.LC(+57.02)GIYANK.K	Y	61.56	9374691	-0.5	4697416	2	16.32	1738	1	211	218	Y
23	37	A6YPP7|A6YPP7_TRIIF	K.TNIATYLVVAGEINR.K	Y	58.09	16328835	0.7	8174496	2	34.51	4164	1	136	150	N
23	37	A6YPP7|A6YPP7_TRIIF	K.IPTENSFC(+57.02)LTIR.F	Y	40.94	14497286	0.7	7258721	2	28.33	3330	1	121	132	Y
23	37	A6YPP7|A6YPP7_TRIIF	K.TNIATYLVVAGEINRK.S	Y	38.73	17609784	0.7	5880005	3	31.97	3845	1	136	151	N
23	37	A6YPP7|A6YPP7_TRIIF	K.SC(+57.02)VIFK.I	N	37.47	7523891	1.1	3772022	2	18.78	2074	1	115	120	Y
23	38	Q8T0Z3|Q8T0Z3_TRIIF	R.VKISPQLFPGATSLDGDIVK.L	Y	71.96	20841516	-0.3	6957243	3	30.81	3687	1	222	241	N
23	38	Q8T0Z3|Q8T0Z3_TRIIF	K.LC(+57.02)GIYANK.K	Y	61.56	9374691	-0.5	4697416	2	16.32	1738	1	211	218	Y
23	38	Q8T0Z3|Q8T0Z3_TRIIF	K.TNIATYLVVAGEINR.K	Y	58.09	16328835	0.7	8174496	2	34.51	4164	1	136	150	N
23	38	Q8T0Z3|Q8T0Z3_TRIIF	K.IPTENSFC(+57.02)LTIR.F	Y	40.94	14497286	0.7	7258721	2	28.33	3330	1	121	132	Y
23	38	Q8T0Z3|Q8T0Z3_TRIIF	K.TNIATYLVVAGEINRK.S	Y	38.73	17609784	0.7	5880005	3	31.97	3845	1	136	151	N
23	38	Q8T0Z3|Q8T0Z3_TRIIF	K.SC(+57.02)VIFK.I	N	37.47	7523891	1.1	3772022	2	18.78	2074	1	115	120	Y
2	57	R4FR88|R4FR88_RHOPR	R.GYSFTTTAER.E	Y	70.53	11315197	0.6	5667675	2	19.68	2183	1	198	207	N
2	57	R4FR88|R4FR88_RHOPR	K.SYELPDGQVITIGNER.F	Y	48.40	17898846	-0.1	8959495	2	30.49	3641	1	240	255	N
2	57	R4FR88|R4FR88_RHOPR	K.AGFAGDDAPR.A	Y	41.06	9754410	0.2	4887278	2	14.56	1490	1	20	29	N
2	58	T1HVE5|T1HVE5_RHOPR	R.GYSFTTTAER.E	Y	70.53	11315197	0.6	5667675	2	19.68	2183	1	196	205	N
2	58	T1HVE5|T1HVE5_RHOPR	K.SYELPDGQVITIGNER.F	Y	48.40	17898846	-0.1	8959495	2	30.49	3641	1	238	253	N
2	58	T1HVE5|T1HVE5_RHOPR	K.AGFAGDDAPR.A	Y	41.06	9754410	0.2	4887278	2	14.56	1490	1	18	27	N
2	59	A0A0P4VVE9|A0A0P4VVE9_9HEMI	R.GYSFTTTAER.E	Y	70.53	11315197	0.6	5667675	2	19.68	2183	1	198	207	N
2	59	A0A0P4VVE9|A0A0P4VVE9_9HEMI	K.SYELPDGQVITIGNER.F	Y	48.40	17898846	-0.1	8959495	2	30.49	3641	1	240	255	N
2	59	A0A0P4VVE9|A0A0P4VVE9_9HEMI	K.AGFAGDDAPR.A	Y	41.06	9754410	0.2	4887278	2	14.56	1490	1	20	29	N
2	60	A0A023F5W2|A0A023F5W2_TRIIF	R.GYSFTTTAER.E	Y	70.53	11315197	0.6	5667675	2	19.68	2183	1	198	207	N
2	60	A0A023F5W2|A0A023F5W2_TRIIF	K.SYELPDGQVITIGNER.F	Y	48.40	17898846	-0.1	8959495	2	30.49	3641	1	240	255	N
2	60	A0A023F5W2|A0A023F5W2_TRIIF	K.AGFAGDDAPR.A	Y	41.06	9754410	0.2	4887278	2	14.56	1490	1	20	29	N
2	61	T1I0Q5|T1I0Q5_RHOPR	R.GYSFTTTAER.E	Y	70.53	11315197	0.6	5667675	2	19.68	2183	1	198	207	N
2	61	T1I0Q5|T1I0Q5_RHOPR	K.SYELPDGQVITIGNER.F	Y	48.40	17898846	-0.1	8959495	2	30.49	3641	1	240	255	N
2	61	T1I0Q5|T1I0Q5_RHOPR	K.AGFAGDDAPR.A	Y	41.06	9754410	0.2	4887278	2	14.56	1490	1	20	29	N
2	62	A0A170ZGA9|A0A170ZGA9_TRIIF	R.GYSFTTTAER.E	Y	70.53	11315197	0.6	5667675	2	19.68	2183	1	198	207	N
2	62	A0A170ZGA9|A0A170ZGA9_TRIIF	K.SYELPDGQVITIGNER.F	Y	48.40	17898846	-0.1	8959495	2	30.49	3641	1	240	255	N
2	62	A0A170ZGA9|A0A170ZGA9_TRIIF	K.AGFAGDDAPR.A	Y	41.06	9754410	0.2	4887278	2	14.56	1490	1	20	29	N
2	63	A0A224XRR1|A0A224XRR1_9HEMI	R.GYSFTTTAER.E	Y	70.53	11315197	0.6	5667675	2	19.68	2183	1	198	207	N
2	63	A0A224XRR1|A0A224XRR1_9HEMI	K.SYELPDGQVITIGNER.F	Y	48.40	17898846	-0.1	8959495	2	30.49	3641	1	240	255	N
2	63	A0A224XRR1|A0A224XRR1_9HEMI	K.AGFAGDDAPR.A	Y	41.06	9754410	0.2	4887278	2	14.56	1490	1	20	29	N
2	64	R4FQA8|R4FQA8_RHOPR	R.GYSFTTTAER.E	Y	70.53	11315197	0.6	5667675	2	19.68	2183	1	198	207	N
2	64	R4FQA8|R4FQA8_RHOPR	K.SYELPDGQVITIGNER.F	Y	48.40	17898846	-0.1	8959495	2	30.49	3641	1	240	255	N
2	64	R4FQA8|R4FQA8_RHOPR	K.AGFAGDDAPR.A	Y	41.06	9754410	0.2	4887278	2	14.56	1490	1	20	29	N
2	65	R4FQ90|R4FQ90_RHOPR	R.GYSFTTTAER.E	Y	70.53	11315197	0.6	5667675	2	19.68	2183	1	198	207	N
2	65	R4FQ90|R4FQ90_RHOPR	K.SYELPDGQVITIGNER.F	Y	48.40	17898846	-0.1	8959495	2	30.49	3641	1	240	255	N
2	65	R4FQ90|R4FQ90_RHOPR	K.AGFAGDDAPR.A	Y	41.06	9754410	0.2	4887278	2	14.56	1490	1	20	29	N
2	66	A0A0P4VSB2|A0A0P4VSB2_9HEMI	R.GYSFTTTAER.E	Y	70.53	11315197	0.6	5667675	2	19.68	2183	1	198	207	N
2	66	A0A0P4VSB2|A0A0P4VSB2_9HEMI	K.SYELPDGQVITIGNER.F	Y	48.40	17898846	-0.1	8959495	2	30.49	3641	1	240	255	N
2	66	A0A0P4VSB2|A0A0P4VSB2_9HEMI	K.AGFAGDDAPR.A	Y	41.06	9754410	0.2	4887278	2	14.56	1490	1	20	29	N
2	67	A0A0V0G386|A0A0V0G386_TRIDM	R.GYSFTTTAER.E	Y	70.53	11315197	0.6	5667675	2	19.68	2183	1	198	207	N
2	67	A0A0V0G386|A0A0V0G386_TRIDM	K.SYELPDGQVITIGNER.F	Y	48.40	17898846	-0.1	8959495	2	30.49	3641	1	240	255	N
2	67	A0A0V0G386|A0A0V0G386_TRIDM	K.AGFAGDDAPR.A	Y	41.06	9754410	0.2	4887278	2	14.56	1490	1	20	29	N
2	68	T1HZ52|T1HZ52_RHOPR	R.GYSFTTTAER.E	Y	70.53	11315197	0.6	5667675	2	19.68	2183	1	206	215	N
2	68	T1HZ52|T1HZ52_RHOPR	K.SYELPDGQVITIGNER.F	Y	48.40	17898846	-0.1	8959495	2	30.49	3641	1	247	262	N
2	68	T1HZ52|T1HZ52_RHOPR	K.AGFAGDDAPR.A	Y	41.06	9754410	0.2	4887278	2	14.56	1490	1	28	37	N
2	71	E2J7J6|E2J7J6_9HEMI	R.GYSFTTTAER.E	Y	70.53	11315197	0.6	5667675	2	19.68	2183	1	198	207	N
2	71	E2J7J6|E2J7J6_9HEMI	K.SYELPDGQVITIGNER.F	Y	48.40	17898846	-0.1	8959495	2	30.49	3641	1	240	255	N
2	71	E2J7J6|E2J7J6_9HEMI	K.AGFAGDDAPR.A	Y	41.06	9754410	0.2	4887278	2	14.56	1490	1	20	29	N
22	83	A6YPL3|A6YPL3_TRIIF	R.ITDNYLVLQR.K	Y	68.16	12336718	-0.3	6178430	2	25.54	2942	1	151	160	N
22	83	A6YPL3|A6YPL3_TRIIF	K.YALVYR.C	Y	46.28	7834279	0.0	3927213	2	21.04	2366	1	138	143	N
23	74	E2J775|E2J775_9HEMI	R.VKISPQLFPGATSVDGDIVK.L	Y	47.45	20701360	0.3	6910528	3	28.87	3409	1	219	238	N
23	74	E2J775|E2J775_9HEMI	K.FC(+57.02)GVYANK.K	Y	38.01	9574378	-0.7	4797259	2	16.08	1703	1	208	215	Y
23	74	E2J775|E2J775_9HEMI	K.SC(+57.02)VIFK.L	N	37.47	7523891	1.1	3772022	2	18.78	2074	1	112	117	Y
23	74	E2J775|E2J775_9HEMI	K.ISPQLFPGATSVDGDIVK.L	Y	35.34	18429727	-0.3	9224933	2	29.47	3497	1	221	238	N
23	75	E2J773|E2J773_9HEMI	R.VKISPQLFPGATSVDGDIVK.L	Y	47.45	20701360	0.3	6910528	3	28.87	3409	1	224	243	N
23	75	E2J773|E2J773_9HEMI	K.FC(+57.02)GVYANK.K	Y	38.01	9574378	-0.7	4797259	2	16.08	1703	1	213	220	Y
23	75	E2J773|E2J773_9HEMI	K.SC(+57.02)VIFK.L	N	37.47	7523891	1.1	3772022	2	18.78	2074	1	117	122	Y
23	75	E2J773|E2J773_9HEMI	K.ISPQLFPGATSVDGDIVK.L	Y	35.34	18429727	-0.3	9224933	2	29.47	3497	1	226	243	N
1	86	E2J7A6|E2J7A6_9HEMI	K.VPVVQAYGYTK.Y	Y	72.04	12236550	0.2	6128349	2	20.84	2339	1	274	284	N
1	98	Q70GK8|Q70GK8_TRIIF	K.TSPVYPGEEGR.V	Y	67.81	11905568	-1.0	5962850	2	16.16	1716	1	531	541	N
1	98	Q70GK8|Q70GK8_TRIIF	K.GVNIAVIGYM(+15.99)TPDTK.F	Y	33.20	15938073	0.1	7979109	2	26.29	3038	1	163	177	Y
10	84	A0A023FB19|A0A023FB19_TRIIF	K.YGSVTVC(+57.02)R.V	Y	62.80	9404437	-0.2	4712290	2	14.38	1468	1	66	73	Y
10	84	A0A023FB19|A0A023FB19_TRIIF	R.VLNTEIK.E	Y	28.41	8154752	-0.1	4087448	2	14.66	1505	1	74	80	N
10	99	E2J719|E2J719_9HEMI	K.YGSVTVC(+57.02)R.V	Y	62.80	9404437	-0.2	4712290	2	14.38	1468	1	66	73	Y
10	99	E2J719|E2J719_9HEMI	R.VLNTEIK.E	Y	28.41	8154752	-0.1	4087448	2	14.66	1505	1	74	80	N
22	122	Q0MTC8|Q0MTC8_TRIBS	K.TENYLVLQR.N	Y	59.21	11346033	0.4	5683091	2	23.85	2723	1	150	158	N
22	123	A0MK88|A0MK88_TRIBS	K.TENYLVLQR.N	Y	59.21	11346033	0.4	5683091	2	23.85	2723	1	137	145	N
22	124	A0A286T5N9|A0A286T5N9_9HEMI	K.TENYLVIQR.N	Y	59.21	11346033	0.4	5683091	2	23.85	2723	1	148	156	N
22	125	A0A023FAS0|A0A023FAS0_TRIIF	K.TENYLVLQR.N	Y	59.21	11346033	0.4	5683091	2	23.85	2723	1	151	159	N
22	126	A6YPM4|A6YPM4_TRIIF	K.TENYLVLQR.N	Y	59.21	11346033	0.4	5683091	2	23.85	2723	1	150	158	N
22	134	A6YPE4|A6YPE4_TRIIF	K.SYAILQR.C	Y	52.73	8494708	0.2	4257428	2	20.46	2282	1	126	132	N
22	135	A0A170V664|A0A170V664_TRIIF	K.TGSSLATYITR.Q	Y	38.70	11686088	-0.1	5853116	2	24.31	2784	1	67	77	N
22	136	A6YPH2|A6YPH2_TRIIF	K.TGSSLATYITR.Q	Y	38.70	11686088	-0.1	5853116	2	24.31	2784	1	183	193	N
7	170	A0A224XRS1|A0A224XRS1_9HEMI	K.YVLGER.I	Y	38.45	7353915	0.0	3687030	2	15.61	1636	1	16	21	N
7	175	T1HBE4|T1HBE4_RHOPR	K.YVLGER.I	Y	38.45	7353915	0.0	3687030	2	15.61	1636	1	184	189	N
8	142	T1HC49|T1HC49_RHOPR	R.DPVFYQFVNR.L	Y	38.04	12836299	0.6	6428226	2	31.21	3741	1	388	397	N
8	143	A0A171AZE4|A0A171AZE4_TRIIF	R.DPVFYQFVNR.L	Y	38.04	12836299	0.6	6428226	2	31.21	3741	1	243	252	N
8	144	A0A0P4W1R7|A0A0P4W1R7_9HEMI	R.DPVFYQFVNR.L	Y	38.04	12836299	0.6	6428226	2	31.21	3741	1	418	427	N
5	149	Q001E3|Q001E3_RHOPR	R.LLLPGELAK.H	Y	36.98	9525957	0.4	4773053	2	27.05	3148	1	57	65	N
5	151	A0A069DNJ6|A0A069DNJ6_9HEMI	R.LLLPGELAK.H	Y	36.98	9525957	0.4	4773053	2	27.05	3148	1	96	104	N
5	152	T1IEN5|T1IEN5_RHOPR	R.LLLPGELAK.H	Y	36.98	9525957	0.4	4773053	2	27.05	3148	1	98	106	N
5	153	T1IEP1|T1IEP1_RHOPR	R.LLLPGELAK.H	Y	36.98	9525957	0.4	4773053	2	27.05	3148	1	98	106	N
5	154	A0A069DP62|A0A069DP62_9HEMI	R.LLLPGELAK.H	Y	36.98	9525957	0.4	4773053	2	27.05	3148	1	98	106	N
5	155	T1HYA2|T1HYA2_RHOPR	R.LLLPGELAK.H	Y	36.98	9525957	0.4	4773053	2	27.05	3148	1	98	106	N
5	156	A0A224XTB3|A0A224XTB3_9HEMI	R.LLLPGELAK.H	Y	36.98	9525957	0.4	4773053	2	27.05	3148	1	98	106	N
5	157	A0A023F5U9|A0A023F5U9_TRIIF	R.LLLPGELAK.H	Y	36.98	9525957	0.4	4773053	2	27.05	3148	1	98	106	N
5	158	A0A224XPF9|A0A224XPF9_9HEMI	R.LLLPGELAK.H	Y	36.98	9525957	0.4	4773053	2	27.05	3148	1	98	106	N
5	159	T1HNX6|T1HNX6_RHOPR	R.LLLPGELAK.H	Y	36.98	9525957	0.4	4773053	2	27.05	3148	1	98	106	N
5	160	T1IEI3|T1IEI3_RHOPR	R.LLLPGELAK.H	Y	36.98	9525957	0.4	4773053	2	27.05	3148	1	98	106	N
20	109	A6YPI9|A6YPI9_TRIIF	K.FNLTIFGR.I	Y	29.12	9665287	-0.1	4842716	2	33.59	4057	1	120	127	N
71	169	R7WS12|R7WS12_9NOCA	R.LTADLLR.L	Y	35.67	8004756	0.0	4012451	2	24.13	2761	1	73	79	N
52	163	A0A069DNN8|A0A069DNN8_9HEMI	K.TITLEVEPSDTIENVK.A	Y	35.41	17869200	0.6	8944678	2	26.69	3094	1	12	27	N
52	164	A0A023F4Z2|A0A023F4Z2_TRIIF	K.TITLEVEPSDTIENVK.A	Y	35.41	17869200	0.6	8944678	2	26.69	3094	1	53	68	N
52	165	A0A161N0S0|A0A161N0S0_TRIIF	K.TITLEVEPSDTIENVK.A	Y	35.41	17869200	0.6	8944678	2	26.69	3094	1	12	27	N
44	506	A0A023F2M0|A0A023F2M0_TRIIF	R.LFDTR.A	Y	34.03	6503387	0.5	3261768	2	15.40	1607	1	1185	1189	N
Ti 4
Protein Group	Protein ID	Protein Accession	Peptide	Unique	-10lgP	Mass	ppm	m/z	z	RT	Scan	#Spec	Start	End	PTM
2	32	R4FR88|R4FR88_RHOPR	R.GYSFTTTAER.E	Y	69.39	11315197	0.4	5667673	2	19.48	2175	2	198	207	N
2	32	R4FR88|R4FR88_RHOPR	K.SYELPDGQVITIGNER.F	Y	49.33	17898846	-0.2	8959494	2	30.16	3604	1	240	255	N
2	32	R4FR88|R4FR88_RHOPR	K.AGFAGDDAPR.A	Y	46.04	9754410	0.1	4887278	2	14.40	1487	1	20	29	N
2	32	R4FR88|R4FR88_RHOPR	K.IIAPPER.K	Y	30.66	7944650	-0.1	3982397	2	14.72	1530	1	330	336	N
2	33	A0A023F5W2|A0A023F5W2_TRIIF	R.GYSFTTTAER.E	Y	69.39	11315197	0.4	5667673	2	19.48	2175	2	198	207	N
2	33	A0A023F5W2|A0A023F5W2_TRIIF	K.SYELPDGQVITIGNER.F	Y	49.33	17898846	-0.2	8959494	2	30.16	3604	1	240	255	N
2	33	A0A023F5W2|A0A023F5W2_TRIIF	K.AGFAGDDAPR.A	Y	46.04	9754410	0.1	4887278	2	14.40	1487	1	20	29	N
2	33	A0A023F5W2|A0A023F5W2_TRIIF	K.IIAPPER.K	Y	30.66	7944650	-0.1	3982397	2	14.72	1530	1	330	336	N
2	34	T1I0Q5|T1I0Q5_RHOPR	R.GYSFTTTAER.E	Y	69.39	11315197	0.4	5667673	2	19.48	2175	2	198	207	N
2	34	T1I0Q5|T1I0Q5_RHOPR	K.SYELPDGQVITIGNER.F	Y	49.33	17898846	-0.2	8959494	2	30.16	3604	1	240	255	N
2	34	T1I0Q5|T1I0Q5_RHOPR	K.AGFAGDDAPR.A	Y	46.04	9754410	0.1	4887278	2	14.40	1487	1	20	29	N
2	34	T1I0Q5|T1I0Q5_RHOPR	K.IIAPPER.K	Y	30.66	7944650	-0.1	3982397	2	14.72	1530	1	330	336	N
2	35	R4FQ90|R4FQ90_RHOPR	R.GYSFTTTAER.E	Y	69.39	11315197	0.4	5667673	2	19.48	2175	2	198	207	N
2	35	R4FQ90|R4FQ90_RHOPR	K.SYELPDGQVITIGNER.F	Y	49.33	17898846	-0.2	8959494	2	30.16	3604	1	240	255	N
2	35	R4FQ90|R4FQ90_RHOPR	K.AGFAGDDAPR.A	Y	46.04	9754410	0.1	4887278	2	14.40	1487	1	20	29	N
2	35	R4FQ90|R4FQ90_RHOPR	K.IIAPPER.K	Y	30.66	7944650	-0.1	3982397	2	14.72	1530	1	330	336	N
2	38	T1HVE5|T1HVE5_RHOPR	R.GYSFTTTAER.E	Y	69.39	11315197	0.4	5667673	2	19.48	2175	2	196	205	N
2	38	T1HVE5|T1HVE5_RHOPR	K.SYELPDGQVITIGNER.F	Y	49.33	17898846	-0.2	8959494	2	30.16	3604	1	238	253	N
2	38	T1HVE5|T1HVE5_RHOPR	K.AGFAGDDAPR.A	Y	46.04	9754410	0.1	4887278	2	14.40	1487	1	18	27	N
2	38	T1HVE5|T1HVE5_RHOPR	K.IIAPPER.K	Y	30.66	7944650	-0.1	3982397	2	14.72	1530	1	328	334	N
2	39	A0A0P4VVE9|A0A0P4VVE9_9HEMI	R.GYSFTTTAER.E	Y	69.39	11315197	0.4	5667673	2	19.48	2175	2	198	207	N
2	39	A0A0P4VVE9|A0A0P4VVE9_9HEMI	K.SYELPDGQVITIGNER.F	Y	49.33	17898846	-0.2	8959494	2	30.16	3604	1	240	255	N
2	39	A0A0P4VVE9|A0A0P4VVE9_9HEMI	K.AGFAGDDAPR.A	Y	46.04	9754410	0.1	4887278	2	14.40	1487	1	20	29	N
2	39	A0A0P4VVE9|A0A0P4VVE9_9HEMI	K.IIAPPER.K	Y	30.66	7944650	-0.1	3982397	2	14.72	1530	1	330	336	N
2	40	A0A170ZGA9|A0A170ZGA9_TRIIF	R.GYSFTTTAER.E	Y	69.39	11315197	0.4	5667673	2	19.48	2175	2	198	207	N
2	40	A0A170ZGA9|A0A170ZGA9_TRIIF	K.SYELPDGQVITIGNER.F	Y	49.33	17898846	-0.2	8959494	2	30.16	3604	1	240	255	N
2	40	A0A170ZGA9|A0A170ZGA9_TRIIF	K.AGFAGDDAPR.A	Y	46.04	9754410	0.1	4887278	2	14.40	1487	1	20	29	N
2	40	A0A170ZGA9|A0A170ZGA9_TRIIF	K.IIAPPER.K	Y	30.66	7944650	-0.1	3982397	2	14.72	1530	1	330	336	N
2	41	A0A224XRR1|A0A224XRR1_9HEMI	R.GYSFTTTAER.E	Y	69.39	11315197	0.4	5667673	2	19.48	2175	2	198	207	N
2	41	A0A224XRR1|A0A224XRR1_9HEMI	K.SYELPDGQVITIGNER.F	Y	49.33	17898846	-0.2	8959494	2	30.16	3604	1	240	255	N
2	41	A0A224XRR1|A0A224XRR1_9HEMI	K.AGFAGDDAPR.A	Y	46.04	9754410	0.1	4887278	2	14.40	1487	1	20	29	N
2	41	A0A224XRR1|A0A224XRR1_9HEMI	K.IIAPPER.K	Y	30.66	7944650	-0.1	3982397	2	14.72	1530	1	330	336	N
2	42	R4FQA8|R4FQA8_RHOPR	R.GYSFTTTAER.E	Y	69.39	11315197	0.4	5667673	2	19.48	2175	2	198	207	N
2	42	R4FQA8|R4FQA8_RHOPR	K.SYELPDGQVITIGNER.F	Y	49.33	17898846	-0.2	8959494	2	30.16	3604	1	240	255	N
2	42	R4FQA8|R4FQA8_RHOPR	K.AGFAGDDAPR.A	Y	46.04	9754410	0.1	4887278	2	14.40	1487	1	20	29	N
2	42	R4FQA8|R4FQA8_RHOPR	K.IIAPPER.K	Y	30.66	7944650	-0.1	3982397	2	14.72	1530	1	330	336	N
2	43	A0A0P4VSB2|A0A0P4VSB2_9HEMI	R.GYSFTTTAER.E	Y	69.39	11315197	0.4	5667673	2	19.48	2175	2	198	207	N
2	43	A0A0P4VSB2|A0A0P4VSB2_9HEMI	K.SYELPDGQVITIGNER.F	Y	49.33	17898846	-0.2	8959494	2	30.16	3604	1	240	255	N
2	43	A0A0P4VSB2|A0A0P4VSB2_9HEMI	K.AGFAGDDAPR.A	Y	46.04	9754410	0.1	4887278	2	14.40	1487	1	20	29	N
2	43	A0A0P4VSB2|A0A0P4VSB2_9HEMI	K.IIAPPER.K	Y	30.66	7944650	-0.1	3982397	2	14.72	1530	1	330	336	N
2	44	A0A0V0G386|A0A0V0G386_TRIDM	R.GYSFTTTAER.E	Y	69.39	11315197	0.4	5667673	2	19.48	2175	2	198	207	N
2	44	A0A0V0G386|A0A0V0G386_TRIDM	K.SYELPDGQVITIGNER.F	Y	49.33	17898846	-0.2	8959494	2	30.16	3604	1	240	255	N
2	44	A0A0V0G386|A0A0V0G386_TRIDM	K.AGFAGDDAPR.A	Y	46.04	9754410	0.1	4887278	2	14.40	1487	1	20	29	N
2	44	A0A0V0G386|A0A0V0G386_TRIDM	K.IIAPPER.K	Y	30.66	7944650	-0.1	3982397	2	14.72	1530	1	330	336	N
2	45	T1HZ52|T1HZ52_RHOPR	R.GYSFTTTAER.E	Y	69.39	11315197	0.4	5667673	2	19.48	2175	2	206	215	N
2	45	T1HZ52|T1HZ52_RHOPR	K.SYELPDGQVITIGNER.F	Y	49.33	17898846	-0.2	8959494	2	30.16	3604	1	247	262	N
2	45	T1HZ52|T1HZ52_RHOPR	K.AGFAGDDAPR.A	Y	46.04	9754410	0.1	4887278	2	14.40	1487	1	28	37	N
2	45	T1HZ52|T1HZ52_RHOPR	K.IIAPPER.K	Y	30.66	7944650	-0.1	3982397	2	14.72	1530	1	337	343	N
22	65	A6YPL3|A6YPL3_TRIIF	R.ITDNYLVLQR.K	Y	51.01	12336718	0.3	6178433	2	25.42	2943	1	151	160	N
22	65	A6YPL3|A6YPL3_TRIIF	K.YALVYR.C	Y	50.38	7834279	0.0	3927212	2	21.01	2386	1	138	143	N
23	55	Q8T0Z4|Q8T0Z4_TRIIF	K.LC(+57.02)GIYANK.K	Y	48.93	9374691	0.2	4697419	2	16.14	1726	1	156	163	Y
23	55	Q8T0Z4|Q8T0Z4_TRIIF	K.IPTENSFC(+57.02)LTIR.F	Y	39.56	14497286	0.1	7258716	2	28.11	3312	1	66	77	Y
23	55	Q8T0Z4|Q8T0Z4_TRIIF	K.SC(+57.02)VIFK.I	N	38.52	7523891	1.0	3772022	2	18.71	2080	1	60	65	Y
23	56	A6YPP7|A6YPP7_TRIIF	K.LC(+57.02)GIYANK.K	Y	48.93	9374691	0.2	4697419	2	16.14	1726	1	211	218	Y
23	56	A6YPP7|A6YPP7_TRIIF	K.IPTENSFC(+57.02)LTIR.F	Y	39.56	14497286	0.1	7258716	2	28.11	3312	1	121	132	Y
23	56	A6YPP7|A6YPP7_TRIIF	K.SC(+57.02)VIFK.I	N	38.52	7523891	1.0	3772022	2	18.71	2080	1	115	120	Y
23	57	Q8T0Z3|Q8T0Z3_TRIIF	K.LC(+57.02)GIYANK.K	Y	48.93	9374691	0.2	4697419	2	16.14	1726	1	211	218	Y
23	57	Q8T0Z3|Q8T0Z3_TRIIF	K.IPTENSFC(+57.02)LTIR.F	Y	39.56	14497286	0.1	7258716	2	28.11	3312	1	121	132	Y
23	57	Q8T0Z3|Q8T0Z3_TRIIF	K.SC(+57.02)VIFK.I	N	38.52	7523891	1.0	3772022	2	18.71	2080	1	115	120	Y
23	58	A6YPM3|A6YPM3_TRIIF	K.LC(+57.02)GIYANK.K	Y	48.93	9374691	0.2	4697419	2	16.14	1726	1	211	218	Y
23	58	A6YPM3|A6YPM3_TRIIF	K.IPTENSFC(+57.02)LTIR.F	Y	39.56	14497286	0.1	7258716	2	28.11	3312	1	121	132	Y
23	58	A6YPM3|A6YPM3_TRIIF	K.SC(+57.02)VIFK.I	N	38.52	7523891	1.0	3772022	2	18.71	2080	1	115	120	Y
23	59	A5HJ31|A5HJ31_TRIIF	K.LC(+57.02)GIYANK.K	Y	48.93	9374691	0.2	4697419	2	16.14	1726	1	211	218	Y
23	59	A5HJ31|A5HJ31_TRIIF	K.IPTENSFC(+57.02)LTIR.F	Y	39.56	14497286	0.1	7258716	2	28.11	3312	1	121	132	Y
23	59	A5HJ31|A5HJ31_TRIIF	K.SC(+57.02)VIFK.I	N	38.52	7523891	1.0	3772022	2	18.71	2080	1	115	120	Y
23	60	A0A023FB86|A0A023FB86_TRIIF	K.LC(+57.02)GIYANK.K	Y	48.93	9374691	0.2	4697419	2	16.14	1726	1	211	218	Y
23	60	A0A023FB86|A0A023FB86_TRIIF	K.IPTENSFC(+57.02)LTIR.F	Y	39.56	14497286	0.1	7258716	2	28.11	3312	1	121	132	Y
23	60	A0A023FB86|A0A023FB86_TRIIF	K.SC(+57.02)VIFK.I	N	38.52	7523891	1.0	3772022	2	18.71	2080	1	115	120	Y
22	78	A0MK88|A0MK88_TRIBS	K.TENYLVLQR.N	Y	51.63	11346033	0.6	5683093	2	23.72	2729	1	137	145	N
22	78	A0MK88|A0MK88_TRIBS	K.YAVVYR.C	N	46.35	7694122	0.5	3857136	2	17.65	1932	1	123	128	N
22	79	A0A023FAS0|A0A023FAS0_TRIIF	K.TENYLVLQR.N	Y	51.63	11346033	0.6	5683093	2	23.72	2729	1	151	159	N
22	79	A0A023FAS0|A0A023FAS0_TRIIF	K.YAVVYR.C	N	46.35	7694122	0.5	3857136	2	17.65	1932	1	137	142	N
23	67	E2J775|E2J775_9HEMI	K.FC(+57.02)GVYANK.K	Y	48.71	9574378	0.2	4797263	2	15.89	1691	1	208	215	Y
23	67	E2J775|E2J775_9HEMI	K.SC(+57.02)VIFK.L	N	38.52	7523891	1.0	3772022	2	18.71	2080	1	112	117	Y
23	68	E2J773|E2J773_9HEMI	K.FC(+57.02)GVYANK.K	Y	48.71	9574378	0.2	4797263	2	15.89	1691	1	213	220	Y
23	68	E2J773|E2J773_9HEMI	K.SC(+57.02)VIFK.L	N	38.52	7523891	1.0	3772022	2	18.71	2080	1	117	122	Y
18	97	A0A170Z7Y5|A0A170Z7Y5_TRIIF	R.QITVNDLPVGR.S	Y	54.35	12106670	0.1	6063408	2	23.51	2704	1	117	127	N
18	98	A0A224XL56|A0A224XL56_9HEMI	R.QITVNDLPVGR.S	Y	54.35	12106670	0.1	6063408	2	23.51	2704	1	136	146	N
18	99	A0A023F9I2|A0A023F9I2_TRIIF	R.QITVNDLPVGR.S	Y	54.35	12106670	0.1	6063408	2	23.51	2704	1	137	147	N
18	100	A0A069DPX5|A0A069DPX5_9HEMI	R.QITVNDLPVGR.S	Y	54.35	12106670	0.1	6063408	2	23.51	2704	1	137	147	N
18	101	R4G853|R4G853_RHOPR	R.QITVNDLPVGR.S	Y	54.35	12106670	0.1	6063408	2	23.51	2704	1	137	147	N
18	102	A0A0P4VWU5|A0A0P4VWU5_9HEMI	R.QITVNDLPVGR.S	Y	54.35	12106670	0.1	6063408	2	23.51	2704	1	137	147	N
18	103	A0A0V0GBH9|A0A0V0GBH9_TRIDM	R.QITVNDLPVGR.S	Y	54.35	12106670	0.1	6063408	2	23.51	2704	1	137	147	N
18	104	A0A224XJS8|A0A224XJS8_9HEMI	R.QITVNDLPVGR.S	Y	54.35	12106670	0.1	6063408	2	23.51	2704	1	161	171	N
18	105	A0A161MZ48|A0A161MZ48_TRIIF	R.QITVNDLPVGR.S	Y	54.35	12106670	0.1	6063408	2	23.51	2704	1	174	184	N
18	106	A0A023F4A1|A0A023F4A1_TRIIF	R.QITVNDLPVGR.S	Y	54.35	12106670	0.1	6063408	2	23.51	2704	1	176	186	N
18	107	A0A0V0G4C2|A0A0V0G4C2_TRIDM	R.QITVNDLPVGR.S	Y	54.35	12106670	0.1	6063408	2	23.51	2704	1	176	186	N
18	108	A0A069DXR0|A0A069DXR0_9HEMI	R.QITVNDLPVGR.S	Y	54.35	12106670	0.1	6063408	2	23.51	2704	1	177	187	N
16	116	A0A023FAW3|A0A023FAW3_TRIIF	R.TDAFTANQR.F	Y	44.76	10224781	0.4	5122465	2	13.32	1355	1	55	63	N
16	117	A0A161MG68|A0A161MG68_TRIIF	R.TDAFTANQR.F	Y	44.76	10224781	0.4	5122465	2	13.32	1355	1	55	63	N
16	118	A0A161MPD1|A0A161MPD1_TRIIF	R.TDAFTANQR.F	Y	44.76	10224781	0.4	5122465	2	13.32	1355	1	55	63	N
16	119	A6YPU2|A6YPU2_TRIIF	R.TDAFTANQR.F	Y	44.76	10224781	0.4	5122465	2	13.32	1355	1	55	63	N
5	120	T1H8I3|T1H8I3_RHOPR	K.STELLIR.K	Y	42.92	8304861	0.1	4162504	2	21.35	2433	1	58	64	N
5	121	A0A0P4VJK2|A0A0P4VJK2_9HEMI	K.STELLIR.K	Y	42.92	8304861	0.1	4162504	2	21.35	2433	1	53	59	N
5	122	R4G370|R4G370_RHOPR	K.STELLIR.K	Y	42.92	8304861	0.1	4162504	2	21.35	2433	1	58	64	N
5	123	A6YPD4|A6YPD4_TRIIF	K.STELLIR.K	Y	42.92	8304861	0.1	4162504	2	21.35	2433	1	58	64	N
5	124	A0A0P4VS06|A0A0P4VS06_9HEMI	K.STELLIR.K	Y	42.92	8304861	0.1	4162504	2	21.35	2433	1	58	64	N
5	125	A0A224XNS0|A0A224XNS0_9HEMI	K.STELLIR.K	Y	42.92	8304861	0.1	4162504	2	21.35	2433	1	58	64	N
5	126	E2J7D3|E2J7D3_9HEMI	K.STELLIR.K	Y	42.92	8304861	0.1	4162504	2	21.35	2433	1	58	64	N
5	127	R4FM54|R4FM54_RHOPR	K.STELLIR.K	Y	42.92	8304861	0.1	4162504	2	21.35	2433	1	58	64	N
5	128	A0A069DP67|A0A069DP67_9HEMI	K.STELLIR.K	Y	42.92	8304861	0.1	4162504	2	21.35	2433	1	58	64	N
5	129	A0A224XSI9|A0A224XSI9_9HEMI	K.STELLIR.K	Y	42.92	8304861	0.1	4162504	2	21.35	2433	1	60	66	N
60	131	T1HZ69|T1HZ69_RHOPR	R.TDITELR.A	Y	42.75	8464447	0.3	4242297	2	17.37	1894	1	11	17	N
24	94	A0A059WHP4|A0A059WHP4_TRIIF	K.DVVQVLPTGGSEIVGK.V	Y	41.37	15968722	0.1	7994434	2	25.69	2975	1	1577	1592	N
22	130	Q6UN99|Q6UN99_TRIIF	K.SYAILQR.C	Y	40.62	8494708	0.7	4257430	2	20.29	2284	1	126	132	N
32	179	A0A023F359|A0A023F359_TRIIF	R.IIQDMR.R	Y	37.70	7744058	-0.2	3882101	2	15.39	1625	1	127	132	N
32	180	T1I1Y6|T1I1Y6_RHOPR	R.IIQDMR.R	Y	37.70	7744058	-0.2	3882101	2	15.39	1625	1	143	148	N
49	155	A0A224X8I7|A0A224X8I7_9HEMI	R.AKLDDNVR.V	Y	30.04	9294930	-0.4	4657536	2	15.64	1657	1	325	332	N
5	157	A0A224XT10|A0A224XT10_9HEMI	R.AGLQFPVGR.I	Y	29.73	9435239	0.2	4727693	2	24.56	2839	1	21	29	N

## Sheet: T. dimidiata
Td 1
Protein Group	Protein ID	Protein Accession	Peptide	Unique	-10lgP	Mass	ppm	m/z	z	RT	Scan	#Spec	Start	End	PTM
2	33	E2J7J6|E2J7J6_9HEMI	R.GYSFTTTAER.E	Y	48.21	11315197	0.4	5667673	2	19.63	2078	1	198	207	N
2	33	E2J7J6|E2J7J6_9HEMI	K.SYELPDGQVITIGNER.F	Y	41.16	17898846	-0.1	8959495	2	30.35	3388	1	240	255	N
2	34	R4FR88|R4FR88_RHOPR	R.GYSFTTTAER.E	Y	48.21	11315197	0.4	5667673	2	19.63	2078	1	198	207	N
2	34	R4FR88|R4FR88_RHOPR	K.SYELPDGQVITIGNER.F	Y	41.16	17898846	-0.1	8959495	2	30.35	3388	1	240	255	N
2	35	T1HVE5|T1HVE5_RHOPR	R.GYSFTTTAER.E	Y	48.21	11315197	0.4	5667673	2	19.63	2078	1	196	205	N
2	35	T1HVE5|T1HVE5_RHOPR	K.SYELPDGQVITIGNER.F	Y	41.16	17898846	-0.1	8959495	2	30.35	3388	1	238	253	N
2	36	A0A0P4VVE9|A0A0P4VVE9_9HEMI	R.GYSFTTTAER.E	Y	48.21	11315197	0.4	5667673	2	19.63	2078	1	198	207	N
2	36	A0A0P4VVE9|A0A0P4VVE9_9HEMI	K.SYELPDGQVITIGNER.F	Y	41.16	17898846	-0.1	8959495	2	30.35	3388	1	240	255	N
2	37	A0A023F5W2|A0A023F5W2_TRIIF	R.GYSFTTTAER.E	Y	48.21	11315197	0.4	5667673	2	19.63	2078	1	198	207	N
2	37	A0A023F5W2|A0A023F5W2_TRIIF	K.SYELPDGQVITIGNER.F	Y	41.16	17898846	-0.1	8959495	2	30.35	3388	1	240	255	N
2	38	T1I0Q5|T1I0Q5_RHOPR	R.GYSFTTTAER.E	Y	48.21	11315197	0.4	5667673	2	19.63	2078	1	198	207	N
2	38	T1I0Q5|T1I0Q5_RHOPR	K.SYELPDGQVITIGNER.F	Y	41.16	17898846	-0.1	8959495	2	30.35	3388	1	240	255	N
2	39	A0A170ZGA9|A0A170ZGA9_TRIIF	R.GYSFTTTAER.E	Y	48.21	11315197	0.4	5667673	2	19.63	2078	1	198	207	N
2	39	A0A170ZGA9|A0A170ZGA9_TRIIF	K.SYELPDGQVITIGNER.F	Y	41.16	17898846	-0.1	8959495	2	30.35	3388	1	240	255	N
2	40	A0A224XRR1|A0A224XRR1_9HEMI	R.GYSFTTTAER.E	Y	48.21	11315197	0.4	5667673	2	19.63	2078	1	198	207	N
2	40	A0A224XRR1|A0A224XRR1_9HEMI	K.SYELPDGQVITIGNER.F	Y	41.16	17898846	-0.1	8959495	2	30.35	3388	1	240	255	N
2	41	R4FQA8|R4FQA8_RHOPR	R.GYSFTTTAER.E	Y	48.21	11315197	0.4	5667673	2	19.63	2078	1	198	207	N
2	41	R4FQA8|R4FQA8_RHOPR	K.SYELPDGQVITIGNER.F	Y	41.16	17898846	-0.1	8959495	2	30.35	3388	1	240	255	N
2	42	R4FQ90|R4FQ90_RHOPR	R.GYSFTTTAER.E	Y	48.21	11315197	0.4	5667673	2	19.63	2078	1	198	207	N
2	42	R4FQ90|R4FQ90_RHOPR	K.SYELPDGQVITIGNER.F	Y	41.16	17898846	-0.1	8959495	2	30.35	3388	1	240	255	N
2	43	A0A0P4VSB2|A0A0P4VSB2_9HEMI	R.GYSFTTTAER.E	Y	48.21	11315197	0.4	5667673	2	19.63	2078	1	198	207	N
2	43	A0A0P4VSB2|A0A0P4VSB2_9HEMI	K.SYELPDGQVITIGNER.F	Y	41.16	17898846	-0.1	8959495	2	30.35	3388	1	240	255	N
2	44	A0A0V0G386|A0A0V0G386_TRIDM	R.GYSFTTTAER.E	Y	48.21	11315197	0.4	5667673	2	19.63	2078	1	198	207	N
2	44	A0A0V0G386|A0A0V0G386_TRIDM	K.SYELPDGQVITIGNER.F	Y	41.16	17898846	-0.1	8959495	2	30.35	3388	1	240	255	N
2	45	T1HZ52|T1HZ52_RHOPR	R.GYSFTTTAER.E	Y	48.21	11315197	0.4	5667673	2	19.63	2078	1	206	215	N
2	45	T1HZ52|T1HZ52_RHOPR	K.SYELPDGQVITIGNER.F	Y	41.16	17898846	-0.1	8959495	2	30.35	3388	1	247	262	N
Td 2
Protein Group	Protein ID	Protein Accession	Peptide	Unique	-10lgP	Mass	ppm	m/z	z	RT	Scan	#Spec	Start	End	PTM
14	43	A0A4P6DEQ0|A0A4P6DEQ0_RHOPR	R.NIIIQNNKGR.L	Y	48.68	11686676	-9.4	5853356	2	28.06	3087	1	498	507	N
14	44	A0A224XLN4|A0A224XLN4_9HEMI	K.NIIIQNNKGR.L	Y	48.68	11686676	-9.4	5853356	2	28.06	3087	1	498	507	N
14	45	A0A023F600|A0A023F600_TRIIF	K.NIIIQNNKGR.L	Y	48.68	11686676	-9.4	5853356	2	28.06	3087	1	498	507	N
Td 3
Protein Group	Protein ID	Protein Accession	Peptide	Unique	-10lgP	Mass	ppm	m/z	z	RT	Scan	#Spec	Start	End	PTM
22	15	A0A0P4VT36|A0A0P4VT36_9HEMI	R.KPGDTVDNYLVAR.R	Y	74.26	14467467	0.2	4832563	3	21.31	2259	3	141	153	N
22	15	A0A0P4VT36|A0A0P4VT36_9HEMI	R.LTFTC(+57.02)TFNGESIDK.T	Y	52.94	16317501	-0.5	8168819	2	27.47	2945	1	98	111	Y
22	15	A0A0P4VT36|A0A0P4VT36_9HEMI	K.YIVEHDFTK.G	Y	51.26	11505658	0.1	5762902	2	18.32	1889	1	71	79	N
Td 4
Protein Group	Protein ID	Protein Accession	Peptide	Unique	-10lgP	Mass	ppm	m/z	z	RT	Scan	#Spec	Start	End	PTM
Td 5
Protein Group	Protein ID	Protein Accession	Peptide	Unique	-10lgP	Mass	ppm	m/z	z	RT	Scan	#Spec	Start	End	PTM
2	31	R4FR88|R4FR88_RHOPR	R.GYSFTTTAER.E	Y	72.09	11315197	-0.1	5667670	2	20.01	2215	1	198	207	N
2	31	R4FR88|R4FR88_RHOPR	K.AGFAGDDAPR.A	Y	51.94	9754410	-0.1	4887277	2	14.71	1489	1	20	29	N
2	31	R4FR88|R4FR88_RHOPR	K.IIAPPER.K	Y	37.01	7944650	1.0	3982402	2	14.89	1514	1	330	336	N
2	31	R4FR88|R4FR88_RHOPR	K.SYELPDGQVITIGNER.F	Y	36.40	17898846	0.5	8959500	2	31.10	3664	1	240	255	N
2	32	A0A023F5W2|A0A023F5W2_TRIIF	R.GYSFTTTAER.E	Y	72.09	11315197	-0.1	5667670	2	20.01	2215	1	198	207	N
2	32	A0A023F5W2|A0A023F5W2_TRIIF	K.AGFAGDDAPR.A	Y	51.94	9754410	-0.1	4887277	2	14.71	1489	1	20	29	N
2	32	A0A023F5W2|A0A023F5W2_TRIIF	K.IIAPPER.K	Y	37.01	7944650	1.0	3982402	2	14.89	1514	1	330	336	N
2	32	A0A023F5W2|A0A023F5W2_TRIIF	K.SYELPDGQVITIGNER.F	Y	36.40	17898846	0.5	8959500	2	31.10	3664	1	240	255	N
2	33	T1I0Q5|T1I0Q5_RHOPR	R.GYSFTTTAER.E	Y	72.09	11315197	-0.1	5667670	2	20.01	2215	1	198	207	N
2	33	T1I0Q5|T1I0Q5_RHOPR	K.AGFAGDDAPR.A	Y	51.94	9754410	-0.1	4887277	2	14.71	1489	1	20	29	N
2	33	T1I0Q5|T1I0Q5_RHOPR	K.IIAPPER.K	Y	37.01	7944650	1.0	3982402	2	14.89	1514	1	330	336	N
2	33	T1I0Q5|T1I0Q5_RHOPR	K.SYELPDGQVITIGNER.F	Y	36.40	17898846	0.5	8959500	2	31.10	3664	1	240	255	N
2	34	R4FQ90|R4FQ90_RHOPR	R.GYSFTTTAER.E	Y	72.09	11315197	-0.1	5667670	2	20.01	2215	1	198	207	N
2	34	R4FQ90|R4FQ90_RHOPR	K.AGFAGDDAPR.A	Y	51.94	9754410	-0.1	4887277	2	14.71	1489	1	20	29	N
2	34	R4FQ90|R4FQ90_RHOPR	K.IIAPPER.K	Y	37.01	7944650	1.0	3982402	2	14.89	1514	1	330	336	N
2	34	R4FQ90|R4FQ90_RHOPR	K.SYELPDGQVITIGNER.F	Y	36.40	17898846	0.5	8959500	2	31.10	3664	1	240	255	N
22	49	A0A0P4VT36|A0A0P4VT36_9HEMI	R.KPGDTVDNYLVAR.R	Y	65.34	14467467	-0.8	4832558	3	19.68	2168	3	141	153	N
22	49	A0A0P4VT36|A0A0P4VT36_9HEMI	K.YIVEHDFTK.G	Y	53.57	11505658	0.2	5762903	2	18.27	1984	2	71	79	N
18	91	A0A170Z7Y5|A0A170Z7Y5_TRIIF	R.QITVNDLPVGR.S	Y	53.21	12106670	0.1	6063408	2	24.12	2736	1	117	127	N
18	92	A0A224XL56|A0A224XL56_9HEMI	R.QITVNDLPVGR.S	Y	53.21	12106670	0.1	6063408	2	24.12	2736	1	136	146	N
18	93	A0A023F9I2|A0A023F9I2_TRIIF	R.QITVNDLPVGR.S	Y	53.21	12106670	0.1	6063408	2	24.12	2736	1	137	147	N
18	94	A0A069DPX5|A0A069DPX5_9HEMI	R.QITVNDLPVGR.S	Y	53.21	12106670	0.1	6063408	2	24.12	2736	1	137	147	N
18	95	R4G853|R4G853_RHOPR	R.QITVNDLPVGR.S	Y	53.21	12106670	0.1	6063408	2	24.12	2736	1	137	147	N
18	96	A0A0P4VWU5|A0A0P4VWU5_9HEMI	R.QITVNDLPVGR.S	Y	53.21	12106670	0.1	6063408	2	24.12	2736	1	137	147	N
18	97	A0A0V0GBH9|A0A0V0GBH9_TRIDM	R.QITVNDLPVGR.S	Y	53.21	12106670	0.1	6063408	2	24.12	2736	1	137	147	N
18	98	A0A224XJS8|A0A224XJS8_9HEMI	R.QITVNDLPVGR.S	Y	53.21	12106670	0.1	6063408	2	24.12	2736	1	161	171	N
18	99	A0A161MZ48|A0A161MZ48_TRIIF	R.QITVNDLPVGR.S	Y	53.21	12106670	0.1	6063408	2	24.12	2736	1	174	184	N
18	100	A0A023F4A1|A0A023F4A1_TRIIF	R.QITVNDLPVGR.S	Y	53.21	12106670	0.1	6063408	2	24.12	2736	1	176	186	N
18	101	A0A0V0G4C2|A0A0V0G4C2_TRIDM	R.QITVNDLPVGR.S	Y	53.21	12106670	0.1	6063408	2	24.12	2736	1	176	186	N
18	102	A0A069DXR0|A0A069DXR0_9HEMI	R.QITVNDLPVGR.S	Y	53.21	12106670	0.1	6063408	2	24.12	2736	1	177	187	N
22	107	A0A0V0G2H8|A0A0V0G2H8_TRIDM	K.ADNYLALSR.T	Y	52.14	10215192	-0.4	5117667	2	22.33	2524	1	139	147	N
3	108	A0A0P4VMB1|A0A0P4VMB1_9HEMI	K.LGC(+57.02)GYSFFK.K	Y	50.73	10774954	0.0	5397549	2	29.32	3411	1	174	182	Y
40	109	A0A1B1W0E0|A0A1B1W0E0_TRIDM	K.IGGIGTVPVGR.V	Y	41.83	10246029	0.0	5133087	2	21.01	2356	1	142	152	N
40	110	A0A1B1W0D4|A0A1B1W0D4_9HEMI	K.IGGIGTVPVGR.V	Y	41.83	10246029	0.0	5133087	2	21.01	2356	1	142	152	N
40	111	A0A1B1W0G0|A0A1B1W0G0_9HEMI	K.IGGIGTVPVGR.V	Y	41.83	10246029	0.0	5133087	2	21.01	2356	1	142	152	N
40	112	A0A1B1W0F7|A0A1B1W0F7_TRIIF	K.IGGIGTVPVGR.V	Y	41.83	10246029	0.0	5133087	2	21.01	2356	1	142	152	N
40	113	A0A1B1W0E9|A0A1B1W0E9_9HEMI	K.IGGIGTVPVGR.V	Y	41.83	10246029	0.0	5133087	2	21.01	2356	1	142	152	N
40	114	A0A1B1W0G1|A0A1B1W0G1_9HEMI	K.IGGIGTVPVGR.V	Y	41.83	10246029	0.0	5133087	2	21.01	2356	1	147	157	N
40	115	A0A1B1W0E7|A0A1B1W0E7_9HEMI	K.IGGIGTVPVGR.V	Y	41.83	10246029	0.0	5133087	2	21.01	2356	1	147	157	N
40	116	A0A1B1W0F9|A0A1B1W0F9_9HEMI	K.IGGIGTVPVGR.V	Y	41.83	10246029	0.0	5133087	2	21.01	2356	1	147	157	N
40	117	A0A1B1W0E1|A0A1B1W0E1_9HEMI	K.IGGIGTVPVGR.V	Y	41.83	10246029	0.0	5133087	2	21.01	2356	1	147	157	N
40	118	A0A224XC81|A0A224XC81_9HEMI	K.IGGIGTVPVGR.V	Y	41.83	10246029	0.0	5133087	2	21.01	2356	1	256	266	N
40	119	R4G8S8|R4G8S8_RHOPR	K.IGGIGTVPVGR.V	Y	41.83	10246029	0.0	5133087	2	21.01	2356	1	256	266	N
40	120	A0A023FBG1|A0A023FBG1_TRIIF	K.IGGIGTVPVGR.V	Y	41.83	10246029	0.0	5133087	2	21.01	2356	1	256	266	N
40	121	E2J7D9|E2J7D9_9HEMI	K.IGGIGTVPVGR.V	Y	41.83	10246029	0.0	5133087	2	21.01	2356	1	256	266	N
40	122	A0A069DZ22|A0A069DZ22_9HEMI	K.IGGIGTVPVGR.V	Y	41.83	10246029	0.0	5133087	2	21.01	2356	1	256	266	N
14	125	A0A224XLN4|A0A224XLN4_9HEMI	K.NIIIQNNKGR.L	Y	40.01	11686676	-9.3	5853356	2	28.14	3247	1	498	507	N
5	127	A0A0N7Z8R0|A0A0N7Z8R0_9HEMI	R.AGLQFPVGR.I	Y	36.71	9435239	0.9	4727697	2	25.08	2860	1	12	20	N
5	128	A0A170ZX12|A0A170ZX12_TRIIF	R.AGLQFPVGR.I	Y	36.71	9435239	0.9	4727697	2	25.08	2860	1	16	24	N
5	129	A0A023F9G7|A0A023F9G7_TRIIF	R.AGLQFPVGR.I	Y	36.71	9435239	0.9	4727697	2	25.08	2860	1	20	28	N
5	130	A0A224Y1J9|A0A224Y1J9_9HEMI	R.AGLQFPVGR.I	Y	36.71	9435239	0.9	4727697	2	25.08	2860	1	21	29	N
5	131	R4G8I6|R4G8I6_RHOPR	R.AGLQFPVGR.I	Y	36.71	9435239	0.9	4727697	2	25.08	2860	1	21	29	N
5	132	A0A069DP24|A0A069DP24_9HEMI	R.AGLQFPVGR.I	Y	36.71	9435239	0.9	4727697	2	25.08	2860	1	21	29	N
5	133	T1HYB6|T1HYB6_RHOPR	R.AGLQFPVGR.I	Y	36.71	9435239	0.9	4727697	2	25.08	2860	1	21	29	N
5	134	A0A0P4VZ29|A0A0P4VZ29_9HEMI	R.AGLQFPVGR.I	Y	36.71	9435239	0.9	4727697	2	25.08	2860	1	21	29	N
5	135	T1H876|T1H876_RHOPR	R.AGLQFPVGR.I	Y	36.71	9435239	0.9	4727697	2	25.08	2860	1	23	31	N
5	136	A0A224XP52|A0A224XP52_9HEMI	R.AGLQFPVGR.I	Y	36.71	9435239	0.9	4727697	2	25.08	2860	1	24	32	N
5	137	R4FMP4|R4FMP4_RHOPR	R.AGLQFPVGR.I	Y	36.71	9435239	0.9	4727697	2	25.08	2860	1	24	32	N
5	138	A0A023FBA4|A0A023FBA4_TRIIF	R.AGLQFPVGR.I	Y	36.71	9435239	0.9	4727697	2	25.08	2860	1	24	32	N
5	139	A0A069DMZ7|A0A069DMZ7_9HEMI	R.AGLQFPVGR.I	Y	36.71	9435239	0.9	4727697	2	25.08	2860	1	24	32	N
5	140	A0A4P6D9J9|A0A4P6D9J9_RHOPR	R.AGLQFPVGR.I	Y	36.71	9435239	0.9	4727697	2	25.08	2860	1	17	25	N
5	141	A0A224XT10|A0A224XT10_9HEMI	R.AGLQFPVGR.I	Y	36.71	9435239	0.9	4727697	2	25.08	2860	1	21	29	N
5	142	A0A023F9P7|A0A023F9P7_TRIIF	R.AGLQFPVGR.I	Y	36.71	9435239	0.9	4727697	2	25.08	2860	1	21	29	N
5	143	A0A0V0G4Z9|A0A0V0G4Z9_TRIDM	R.AGLQFPVGR.I	Y	36.71	9435239	0.9	4727697	2	25.08	2860	1	43	51	N
Td 6
Protein Group	Protein ID	Protein Accession	Peptide	Unique	-10lgP	Mass	ppm	m/z	z	RT	Scan	#Spec	Start	End	PTM
16	50	D1MWB4|D1MWB4_TRIDM	K.YVTIPTEC(+57.02)R.T	N	75.64	11375488	0.6	5697820	2	19.71	2178	1	51	59	Y
16	50	D1MWB4|D1MWB4_TRIDM	K.SFVEHEFTK.D	Y	67.81	11225345	-0.2	5622744	2	18.49	2022	1	70	78	N
16	50	D1MWB4|D1MWB4_TRIDM	R.TLTTWQEGDK.S	Y	65.50	11775615	0.0	5897880	2	18.90	2080	1	60	69	N
2	15	R4FR88|R4FR88_RHOPR	R.GYSFTTTAER.E	Y	50.76	11315197	0.7	5667675	2	19.83	2194	1	198	207	N
2	15	R4FR88|R4FR88_RHOPR	K.SYELPDGQVITIGNER.F	Y	46.62	17898846	-0.2	8959494	2	30.77	3642	1	240	255	N
2	15	R4FR88|R4FR88_RHOPR	K.AGFAGDDAPR.A	Y	46.22	9754410	0.0	4887278	2	14.45	1470	1	20	29	N
2	15	R4FR88|R4FR88_RHOPR	R.VAPEEHPVLLTEAPLNPK.A	Y	38.39	19530570	0.7	6520267	3	24.72	2830	1	97	114	N
2	15	R4FR88|R4FR88_RHOPR	R.AVFPSIVGRPR.H	Y	36.00	11976981	-0.1	5998563	2	23.78	2707	2	30	40	N
2	15	R4FR88|R4FR88_RHOPR	K.IIAPPER.K	Y	32.74	7944650	0.1	3982398	2	14.74	1505	1	330	336	N
2	16	A0A023F5W2|A0A023F5W2_TRIIF	R.GYSFTTTAER.E	Y	50.76	11315197	0.7	5667675	2	19.83	2194	1	198	207	N
2	16	A0A023F5W2|A0A023F5W2_TRIIF	K.SYELPDGQVITIGNER.F	Y	46.62	17898846	-0.2	8959494	2	30.77	3642	1	240	255	N
2	16	A0A023F5W2|A0A023F5W2_TRIIF	K.AGFAGDDAPR.A	Y	46.22	9754410	0.0	4887278	2	14.45	1470	1	20	29	N
2	16	A0A023F5W2|A0A023F5W2_TRIIF	R.VAPEEHPVLLTEAPLNPK.A	Y	38.39	19530570	0.7	6520267	3	24.72	2830	1	97	114	N
2	16	A0A023F5W2|A0A023F5W2_TRIIF	R.AVFPSIVGRPR.H	Y	36.00	11976981	-0.1	5998563	2	23.78	2707	2	30	40	N
2	16	A0A023F5W2|A0A023F5W2_TRIIF	K.IIAPPER.K	Y	32.74	7944650	0.1	3982398	2	14.74	1505	1	330	336	N
2	17	T1I0Q5|T1I0Q5_RHOPR	R.GYSFTTTAER.E	Y	50.76	11315197	0.7	5667675	2	19.83	2194	1	198	207	N
2	17	T1I0Q5|T1I0Q5_RHOPR	K.SYELPDGQVITIGNER.F	Y	46.62	17898846	-0.2	8959494	2	30.77	3642	1	240	255	N
2	17	T1I0Q5|T1I0Q5_RHOPR	K.AGFAGDDAPR.A	Y	46.22	9754410	0.0	4887278	2	14.45	1470	1	20	29	N
2	17	T1I0Q5|T1I0Q5_RHOPR	R.VAPEEHPVLLTEAPLNPK.A	Y	38.39	19530570	0.7	6520267	3	24.72	2830	1	97	114	N
2	17	T1I0Q5|T1I0Q5_RHOPR	R.AVFPSIVGRPR.H	Y	36.00	11976981	-0.1	5998563	2	23.78	2707	2	30	40	N
2	17	T1I0Q5|T1I0Q5_RHOPR	K.IIAPPER.K	Y	32.74	7944650	0.1	3982398	2	14.74	1505	1	330	336	N
2	18	R4FQ90|R4FQ90_RHOPR	R.GYSFTTTAER.E	Y	50.76	11315197	0.7	5667675	2	19.83	2194	1	198	207	N
2	18	R4FQ90|R4FQ90_RHOPR	K.SYELPDGQVITIGNER.F	Y	46.62	17898846	-0.2	8959494	2	30.77	3642	1	240	255	N
2	18	R4FQ90|R4FQ90_RHOPR	K.AGFAGDDAPR.A	Y	46.22	9754410	0.0	4887278	2	14.45	1470	1	20	29	N
2	18	R4FQ90|R4FQ90_RHOPR	R.VAPEEHPVLLTEAPLNPK.A	Y	38.39	19530570	0.7	6520267	3	24.72	2830	1	97	114	N
2	18	R4FQ90|R4FQ90_RHOPR	R.AVFPSIVGRPR.H	Y	36.00	11976981	-0.1	5998563	2	23.78	2707	2	30	40	N
2	18	R4FQ90|R4FQ90_RHOPR	K.IIAPPER.K	Y	32.74	7944650	0.1	3982398	2	14.74	1505	1	330	336	N
22	74	D1MWB1|D1MWB1_TRIDM	K.YVTIPTEC(+57.02)R.T	N	75.64	11375488	0.6	5697820	2	19.71	2178	1	51	59	Y
22	74	D1MWB1|D1MWB1_TRIDM	K.AGDTVENYLVAR.R	Y	47.30	13066517	-0.3	6543329	2	25.08	2884	2	141	152	N
5	55	A0A0P4VJK2|A0A0P4VJK2_9HEMI	R.EIAQDFKTDLR.F	Y	44.27	13346830	-0.4	6683485	2	21.13	2373	1	69	79	N
5	55	A0A0P4VJK2|A0A0P4VJK2_9HEMI	K.STELLIR.K	Y	43.88	8304861	0.2	4162504	2	21.30	2397	1	53	59	N
5	55	A0A0P4VJK2|A0A0P4VJK2_9HEMI	R.KLPFQR.L	Y	33.16	7874704	0.3	3947426	2	18.54	2030	1	60	65	N
5	56	R4G370|R4G370_RHOPR	R.EIAQDFKTDLR.F	Y	44.27	13346830	-0.4	6683485	2	21.13	2373	1	74	84	N
5	56	R4G370|R4G370_RHOPR	K.STELLIR.K	Y	43.88	8304861	0.2	4162504	2	21.30	2397	1	58	64	N
5	56	R4G370|R4G370_RHOPR	R.KLPFQR.L	Y	33.16	7874704	0.3	3947426	2	18.54	2030	1	65	70	N
5	57	A6YPD4|A6YPD4_TRIIF	R.EIAQDFKTDLR.F	Y	44.27	13346830	-0.4	6683485	2	21.13	2373	1	74	84	N
5	57	A6YPD4|A6YPD4_TRIIF	K.STELLIR.K	Y	43.88	8304861	0.2	4162504	2	21.30	2397	1	58	64	N
5	57	A6YPD4|A6YPD4_TRIIF	R.KLPFQR.L	Y	33.16	7874704	0.3	3947426	2	18.54	2030	1	65	70	N
5	58	A0A0P4VS06|A0A0P4VS06_9HEMI	R.EIAQDFKTDLR.F	Y	44.27	13346830	-0.4	6683485	2	21.13	2373	1	74	84	N
5	58	A0A0P4VS06|A0A0P4VS06_9HEMI	K.STELLIR.K	Y	43.88	8304861	0.2	4162504	2	21.30	2397	1	58	64	N
5	58	A0A0P4VS06|A0A0P4VS06_9HEMI	R.KLPFQR.L	Y	33.16	7874704	0.3	3947426	2	18.54	2030	1	65	70	N
5	59	A0A224XNS0|A0A224XNS0_9HEMI	R.EIAQDFKTDLR.F	Y	44.27	13346830	-0.4	6683485	2	21.13	2373	1	74	84	N
5	59	A0A224XNS0|A0A224XNS0_9HEMI	K.STELLIR.K	Y	43.88	8304861	0.2	4162504	2	21.30	2397	1	58	64	N
5	59	A0A224XNS0|A0A224XNS0_9HEMI	R.KLPFQR.L	Y	33.16	7874704	0.3	3947426	2	18.54	2030	1	65	70	N
5	60	E2J7D3|E2J7D3_9HEMI	R.EIAQDFKTDLR.F	Y	44.27	13346830	-0.4	6683485	2	21.13	2373	1	74	84	N
5	60	E2J7D3|E2J7D3_9HEMI	K.STELLIR.K	Y	43.88	8304861	0.2	4162504	2	21.30	2397	1	58	64	N
5	60	E2J7D3|E2J7D3_9HEMI	R.KLPFQR.L	Y	33.16	7874704	0.3	3947426	2	18.54	2030	1	65	70	N
5	61	R4FM54|R4FM54_RHOPR	R.EIAQDFKTDLR.F	Y	44.27	13346830	-0.4	6683485	2	21.13	2373	1	74	84	N
5	61	R4FM54|R4FM54_RHOPR	K.STELLIR.K	Y	43.88	8304861	0.2	4162504	2	21.30	2397	1	58	64	N
5	61	R4FM54|R4FM54_RHOPR	R.KLPFQR.L	Y	33.16	7874704	0.3	3947426	2	18.54	2030	1	65	70	N
5	62	A0A069DP67|A0A069DP67_9HEMI	R.EIAQDFKTDLR.F	Y	44.27	13346830	-0.4	6683485	2	21.13	2373	1	74	84	N
5	62	A0A069DP67|A0A069DP67_9HEMI	K.STELLIR.K	Y	43.88	8304861	0.2	4162504	2	21.30	2397	1	58	64	N
5	62	A0A069DP67|A0A069DP67_9HEMI	R.KLPFQR.L	Y	33.16	7874704	0.3	3947426	2	18.54	2030	1	65	70	N
5	63	A0A224XSI9|A0A224XSI9_9HEMI	R.EIAQDFKTDLR.F	Y	44.27	13346830	-0.4	6683485	2	21.13	2373	1	76	86	N
5	63	A0A224XSI9|A0A224XSI9_9HEMI	K.STELLIR.K	Y	43.88	8304861	0.2	4162504	2	21.30	2397	1	60	66	N
5	63	A0A224XSI9|A0A224XSI9_9HEMI	R.KLPFQR.L	Y	33.16	7874704	0.3	3947426	2	18.54	2030	1	67	72	N
18	91	A0A170Z7Y5|A0A170Z7Y5_TRIIF	R.QITVNDLPVGR.S	Y	57.19	12106670	-0.1	6063407	2	23.83	2714	1	117	127	N
18	92	A0A224XL56|A0A224XL56_9HEMI	R.QITVNDLPVGR.S	Y	57.19	12106670	-0.1	6063407	2	23.83	2714	1	136	146	N
18	93	A0A023F9I2|A0A023F9I2_TRIIF	R.QITVNDLPVGR.S	Y	57.19	12106670	-0.1	6063407	2	23.83	2714	1	137	147	N
18	94	A0A069DPX5|A0A069DPX5_9HEMI	R.QITVNDLPVGR.S	Y	57.19	12106670	-0.1	6063407	2	23.83	2714	1	137	147	N
18	95	R4G853|R4G853_RHOPR	R.QITVNDLPVGR.S	Y	57.19	12106670	-0.1	6063407	2	23.83	2714	1	137	147	N
18	96	A0A0P4VWU5|A0A0P4VWU5_9HEMI	R.QITVNDLPVGR.S	Y	57.19	12106670	-0.1	6063407	2	23.83	2714	1	137	147	N
18	97	A0A0V0GBH9|A0A0V0GBH9_TRIDM	R.QITVNDLPVGR.S	Y	57.19	12106670	-0.1	6063407	2	23.83	2714	1	137	147	N
18	98	A0A224XJS8|A0A224XJS8_9HEMI	R.QITVNDLPVGR.S	Y	57.19	12106670	-0.1	6063407	2	23.83	2714	1	161	171	N
18	99	A0A161MZ48|A0A161MZ48_TRIIF	R.QITVNDLPVGR.S	Y	57.19	12106670	-0.1	6063407	2	23.83	2714	1	174	184	N
18	100	A0A023F4A1|A0A023F4A1_TRIIF	R.QITVNDLPVGR.S	Y	57.19	12106670	-0.1	6063407	2	23.83	2714	1	176	186	N
18	101	A0A0V0G4C2|A0A0V0G4C2_TRIDM	R.QITVNDLPVGR.S	Y	57.19	12106670	-0.1	6063407	2	23.83	2714	1	176	186	N
18	102	A0A069DXR0|A0A069DXR0_9HEMI	R.QITVNDLPVGR.S	Y	57.19	12106670	-0.1	6063407	2	23.83	2714	1	177	187	N
60	124	T1HZ69|T1HZ69_RHOPR	R.TDITELR.A	Y	49.32	8464447	0.0	4242296	2	17.72	1912	1	11	17	N
5	106	A0A0N7Z8R0|A0A0N7Z8R0_9HEMI	R.AGLQFPVGR.I	Y	43.93	9435239	0.2	4727693	2	24.84	2848	1	12	20	N
5	107	A0A170ZX12|A0A170ZX12_TRIIF	R.AGLQFPVGR.I	Y	43.93	9435239	0.2	4727693	2	24.84	2848	1	16	24	N
5	108	A0A023F9G7|A0A023F9G7_TRIIF	R.AGLQFPVGR.I	Y	43.93	9435239	0.2	4727693	2	24.84	2848	1	20	28	N
5	109	A0A224Y1J9|A0A224Y1J9_9HEMI	R.AGLQFPVGR.I	Y	43.93	9435239	0.2	4727693	2	24.84	2848	1	21	29	N
5	110	R4G8I6|R4G8I6_RHOPR	R.AGLQFPVGR.I	Y	43.93	9435239	0.2	4727693	2	24.84	2848	1	21	29	N
5	111	A0A069DP24|A0A069DP24_9HEMI	R.AGLQFPVGR.I	Y	43.93	9435239	0.2	4727693	2	24.84	2848	1	21	29	N
5	112	T1HYB6|T1HYB6_RHOPR	R.AGLQFPVGR.I	Y	43.93	9435239	0.2	4727693	2	24.84	2848	1	21	29	N
5	113	A0A0P4VZ29|A0A0P4VZ29_9HEMI	R.AGLQFPVGR.I	Y	43.93	9435239	0.2	4727693	2	24.84	2848	1	21	29	N
5	114	T1H876|T1H876_RHOPR	R.AGLQFPVGR.I	Y	43.93	9435239	0.2	4727693	2	24.84	2848	1	23	31	N
5	115	A0A224XP52|A0A224XP52_9HEMI	R.AGLQFPVGR.I	Y	43.93	9435239	0.2	4727693	2	24.84	2848	1	24	32	N
5	116	R4FMP4|R4FMP4_RHOPR	R.AGLQFPVGR.I	Y	43.93	9435239	0.2	4727693	2	24.84	2848	1	24	32	N
5	117	A0A023FBA4|A0A023FBA4_TRIIF	R.AGLQFPVGR.I	Y	43.93	9435239	0.2	4727693	2	24.84	2848	1	24	32	N
5	118	A0A069DMZ7|A0A069DMZ7_9HEMI	R.AGLQFPVGR.I	Y	43.93	9435239	0.2	4727693	2	24.84	2848	1	24	32	N
5	119	A0A4P6D9J9|A0A4P6D9J9_RHOPR	R.AGLQFPVGR.I	Y	43.93	9435239	0.2	4727693	2	24.84	2848	1	17	25	N
5	120	A0A224XT10|A0A224XT10_9HEMI	R.AGLQFPVGR.I	Y	43.93	9435239	0.2	4727693	2	24.84	2848	1	21	29	N
5	121	A0A023F9P7|A0A023F9P7_TRIIF	R.AGLQFPVGR.I	Y	43.93	9435239	0.2	4727693	2	24.84	2848	1	21	29	N
5	122	A0A0V0G4Z9|A0A0V0G4Z9_TRIDM	R.AGLQFPVGR.I	Y	43.93	9435239	0.2	4727693	2	24.84	2848	1	43	51	N
69	123	R7WQL3|R7WQL3_9NOCA	R.GIAGEDGFR.D	Y	42.22	9204352	0.2	4612249	2	18.10	1964	1	50	58	N
27	141	T1HDK6|T1HDK6_RHOPR	K.DTISELR.E	Y	38.59	8324290	-0.3	4172216	2	17.52	1882	1	44	50	N
40	140	A0A224XC81|A0A224XC81_9HEMI	K.IGGIGTVPVGR.V	Y	36.66	10246029	0.1	5133088	2	21.05	2361	1	256	266	N
4	144	E2J7F5|E2J7F5_9HEMI	K.DFYAKLYK.N	Y	35.00	10465436	-3.3	5242773	2	20.63	2301	1	52	59	N
53	143	A0A224XPY6|A0A224XPY6_9HEMI	K.DLEALTRESR.I	Y	34.90	11886099	0.1	5953123	2	15.40	1594	1	210	219	N
31	148	A0A224XQA7|A0A224XQA7_9HEMI	R.VTVALSPR.I	Y	33.90	8415021	0.8	4217587	2	19.97	2211	6	394	401	N

## Sheet: D. maxima
Dm 1
Protein group	Protein ID	Protein Accession	Peptide	Unique	-10lgP	Mass	ppm	m/z	z	RT	Scan	#Spec	Start	End	PTM
2	20	R4FR88|R4FR88_RHOPR	K.AGFAGDDAPR.A	Y	56.06	9754410	-0.4	4887276	2	14.69	1458	1	20	29	N
2	20	R4FR88|R4FR88_RHOPR	R.GYSFTTTAER.E	Y	50.84	11315197	0.2	5667672	2	19.93	2099	1	198	207	N
2	20	R4FR88|R4FR88_RHOPR	K.SYELPDGQVITIGNER.F	Y	49.52	17898846	0.3	8959499	2	30.69	3409	1	240	255	N
2	20	R4FR88|R4FR88_RHOPR	K.IIAPPER.K	Y	41.69	7944650	-0.4	3982396	2	15.03	1497	1	330	336	N
2	21	T1HVE5|T1HVE5_RHOPR	K.AGFAGDDAPR.A	Y	56.06	9754410	-0.4	4887276	2	14.69	1458	1	18	27	N
2	21	T1HVE5|T1HVE5_RHOPR	R.GYSFTTTAER.E	Y	50.84	11315197	0.2	5667672	2	19.93	2099	1	196	205	N
2	21	T1HVE5|T1HVE5_RHOPR	K.SYELPDGQVITIGNER.F	Y	49.52	17898846	0.3	8959499	2	30.69	3409	1	238	253	N
2	21	T1HVE5|T1HVE5_RHOPR	K.IIAPPER.K	Y	41.69	7944650	-0.4	3982396	2	15.03	1497	1	328	334	N
2	22	A0A0P4VVE9|A0A0P4VVE9_9HEMI	K.AGFAGDDAPR.A	Y	56.06	9754410	-0.4	4887276	2	14.69	1458	1	20	29	N
2	22	A0A0P4VVE9|A0A0P4VVE9_9HEMI	R.GYSFTTTAER.E	Y	50.84	11315197	0.2	5667672	2	19.93	2099	1	198	207	N
2	22	A0A0P4VVE9|A0A0P4VVE9_9HEMI	K.SYELPDGQVITIGNER.F	Y	49.52	17898846	0.3	8959499	2	30.69	3409	1	240	255	N
2	22	A0A0P4VVE9|A0A0P4VVE9_9HEMI	K.IIAPPER.K	Y	41.69	7944650	-0.4	3982396	2	15.03	1497	1	330	336	N
2	23	R4FQA8|R4FQA8_RHOPR	K.AGFAGDDAPR.A	Y	56.06	9754410	-0.4	4887276	2	14.69	1458	1	20	29	N
2	23	R4FQA8|R4FQA8_RHOPR	R.GYSFTTTAER.E	Y	50.84	11315197	0.2	5667672	2	19.93	2099	1	198	207	N
2	23	R4FQA8|R4FQA8_RHOPR	K.SYELPDGQVITIGNER.F	Y	49.52	17898846	0.3	8959499	2	30.69	3409	1	240	255	N
2	23	R4FQA8|R4FQA8_RHOPR	K.IIAPPER.K	Y	41.69	7944650	-0.4	3982396	2	15.03	1497	1	330	336	N
2	24	A0A023F5W2|A0A023F5W2_TRIIF	K.AGFAGDDAPR.A	Y	56.06	9754410	-0.4	4887276	2	14.69	1458	1	20	29	N
2	24	A0A023F5W2|A0A023F5W2_TRIIF	R.GYSFTTTAER.E	Y	50.84	11315197	0.2	5667672	2	19.93	2099	1	198	207	N
2	24	A0A023F5W2|A0A023F5W2_TRIIF	K.SYELPDGQVITIGNER.F	Y	49.52	17898846	0.3	8959499	2	30.69	3409	1	240	255	N
2	24	A0A023F5W2|A0A023F5W2_TRIIF	K.IIAPPER.K	Y	41.69	7944650	-0.4	3982396	2	15.03	1497	1	330	336	N
2	25	T1I0Q5|T1I0Q5_RHOPR	K.AGFAGDDAPR.A	Y	56.06	9754410	-0.4	4887276	2	14.69	1458	1	20	29	N
2	25	T1I0Q5|T1I0Q5_RHOPR	R.GYSFTTTAER.E	Y	50.84	11315197	0.2	5667672	2	19.93	2099	1	198	207	N
2	25	T1I0Q5|T1I0Q5_RHOPR	K.SYELPDGQVITIGNER.F	Y	49.52	17898846	0.3	8959499	2	30.69	3409	1	240	255	N
2	25	T1I0Q5|T1I0Q5_RHOPR	K.IIAPPER.K	Y	41.69	7944650	-0.4	3982396	2	15.03	1497	1	330	336	N
2	26	R4FQ90|R4FQ90_RHOPR	K.AGFAGDDAPR.A	Y	56.06	9754410	-0.4	4887276	2	14.69	1458	1	20	29	N
2	26	R4FQ90|R4FQ90_RHOPR	R.GYSFTTTAER.E	Y	50.84	11315197	0.2	5667672	2	19.93	2099	1	198	207	N
2	26	R4FQ90|R4FQ90_RHOPR	K.SYELPDGQVITIGNER.F	Y	49.52	17898846	0.3	8959499	2	30.69	3409	1	240	255	N
2	26	R4FQ90|R4FQ90_RHOPR	K.IIAPPER.K	Y	41.69	7944650	-0.4	3982396	2	15.03	1497	1	330	336	N
2	27	A0A170ZGA9|A0A170ZGA9_TRIIF	K.AGFAGDDAPR.A	Y	56.06	9754410	-0.4	4887276	2	14.69	1458	1	20	29	N
2	27	A0A170ZGA9|A0A170ZGA9_TRIIF	R.GYSFTTTAER.E	Y	50.84	11315197	0.2	5667672	2	19.93	2099	1	198	207	N
2	27	A0A170ZGA9|A0A170ZGA9_TRIIF	K.SYELPDGQVITIGNER.F	Y	49.52	17898846	0.3	8959499	2	30.69	3409	1	240	255	N
2	27	A0A170ZGA9|A0A170ZGA9_TRIIF	K.IIAPPER.K	Y	41.69	7944650	-0.4	3982396	2	15.03	1497	1	330	336	N
2	28	A0A0P4VSB2|A0A0P4VSB2_9HEMI	K.AGFAGDDAPR.A	Y	56.06	9754410	-0.4	4887276	2	14.69	1458	1	20	29	N
2	28	A0A0P4VSB2|A0A0P4VSB2_9HEMI	R.GYSFTTTAER.E	Y	50.84	11315197	0.2	5667672	2	19.93	2099	1	198	207	N
2	28	A0A0P4VSB2|A0A0P4VSB2_9HEMI	K.SYELPDGQVITIGNER.F	Y	49.52	17898846	0.3	8959499	2	30.69	3409	1	240	255	N
2	28	A0A0P4VSB2|A0A0P4VSB2_9HEMI	K.IIAPPER.K	Y	41.69	7944650	-0.4	3982396	2	15.03	1497	1	330	336	N
2	29	A0A224XRR1|A0A224XRR1_9HEMI	K.AGFAGDDAPR.A	Y	56.06	9754410	-0.4	4887276	2	14.69	1458	1	20	29	N
2	29	A0A224XRR1|A0A224XRR1_9HEMI	R.GYSFTTTAER.E	Y	50.84	11315197	0.2	5667672	2	19.93	2099	1	198	207	N
2	29	A0A224XRR1|A0A224XRR1_9HEMI	K.SYELPDGQVITIGNER.F	Y	49.52	17898846	0.3	8959499	2	30.69	3409	1	240	255	N
2	29	A0A224XRR1|A0A224XRR1_9HEMI	K.IIAPPER.K	Y	41.69	7944650	-0.4	3982396	2	15.03	1497	1	330	336	N
2	30	A0A0V0G386|A0A0V0G386_TRIDM	K.AGFAGDDAPR.A	Y	56.06	9754410	-0.4	4887276	2	14.69	1458	1	20	29	N
2	30	A0A0V0G386|A0A0V0G386_TRIDM	R.GYSFTTTAER.E	Y	50.84	11315197	0.2	5667672	2	19.93	2099	1	198	207	N
2	30	A0A0V0G386|A0A0V0G386_TRIDM	K.SYELPDGQVITIGNER.F	Y	49.52	17898846	0.3	8959499	2	30.69	3409	1	240	255	N
2	30	A0A0V0G386|A0A0V0G386_TRIDM	K.IIAPPER.K	Y	41.69	7944650	-0.4	3982396	2	15.03	1497	1	330	336	N
2	31	T1HZ52|T1HZ52_RHOPR	K.AGFAGDDAPR.A	Y	56.06	9754410	-0.4	4887276	2	14.69	1458	1	28	37	N
2	31	T1HZ52|T1HZ52_RHOPR	R.GYSFTTTAER.E	Y	50.84	11315197	0.2	5667672	2	19.93	2099	1	206	215	N
2	31	T1HZ52|T1HZ52_RHOPR	K.SYELPDGQVITIGNER.F	Y	49.52	17898846	0.3	8959499	2	30.69	3409	1	247	262	N
2	31	T1HZ52|T1HZ52_RHOPR	K.IIAPPER.K	Y	41.69	7944650	-0.4	3982396	2	15.03	1497	1	337	343	N
60	88	T1HZ69|T1HZ69_RHOPR	R.TDITELR.A	Y	46.35	8464447	-0.1	4242296	2	17.74	1835	1	11	17	N
14	82	A0A224XLN4|A0A224XLN4_9HEMI	K.NIIIQNNKGR.L	Y	45.76	11686676	-9.4	5853356	2	27.91	3023	1	498	507	N
14	83	A0A023F600|A0A023F600_TRIIF	K.NIIIQNNKGR.L	Y	45.76	11686676	-9.4	5853356	2	27.91	3023	1	498	507	N
14	84	A0A4P6DEQ0|A0A4P6DEQ0_RHOPR	R.NIIIQNNKGR.L	Y	45.76	11686676	-9.4	5853356	2	27.91	3023	1	498	507	N
69	89	R7WQL3|R7WQL3_9NOCA	R.GIAGEDGFR.D	Y	42.26	9204352	0.3	4612250	2	18.09	1882	1	50	58	N
42	118	R4FQH4|R4FQH4_RHOPR	K.EGLTLQEDK.A	Y	33.36	10315134	-0.1	5167639	2	16.40	1672	2	586	594	N
18	106	A0A170Z7Y5|A0A170Z7Y5_TRIIF	R.QITVNDLPVGR.S	Y	33.29	12106670	-0.1	6063407	2	23.89	2553	1	117	127	N
18	107	A0A224XL56|A0A224XL56_9HEMI	R.QITVNDLPVGR.S	Y	33.29	12106670	-0.1	6063407	2	23.89	2553	1	136	146	N
18	108	A0A069DPX5|A0A069DPX5_9HEMI	R.QITVNDLPVGR.S	Y	33.29	12106670	-0.1	6063407	2	23.89	2553	1	137	147	N
18	109	R4G853|R4G853_RHOPR	R.QITVNDLPVGR.S	Y	33.29	12106670	-0.1	6063407	2	23.89	2553	1	137	147	N
18	110	A0A023F9I2|A0A023F9I2_TRIIF	R.QITVNDLPVGR.S	Y	33.29	12106670	-0.1	6063407	2	23.89	2553	1	137	147	N
18	111	A0A0P4VWU5|A0A0P4VWU5_9HEMI	R.QITVNDLPVGR.S	Y	33.29	12106670	-0.1	6063407	2	23.89	2553	1	137	147	N
18	112	A0A0V0GBH9|A0A0V0GBH9_TRIDM	R.QITVNDLPVGR.S	Y	33.29	12106670	-0.1	6063407	2	23.89	2553	1	137	147	N
18	113	A0A224XJS8|A0A224XJS8_9HEMI	R.QITVNDLPVGR.S	Y	33.29	12106670	-0.1	6063407	2	23.89	2553	1	161	171	N
18	114	A0A161MZ48|A0A161MZ48_TRIIF	R.QITVNDLPVGR.S	Y	33.29	12106670	-0.1	6063407	2	23.89	2553	1	174	184	N
18	115	A0A023F4A1|A0A023F4A1_TRIIF	R.QITVNDLPVGR.S	Y	33.29	12106670	-0.1	6063407	2	23.89	2553	1	176	186	N
18	116	A0A0V0G4C2|A0A0V0G4C2_TRIDM	R.QITVNDLPVGR.S	Y	33.29	12106670	-0.1	6063407	2	23.89	2553	1	176	186	N
18	117	A0A069DXR0|A0A069DXR0_9HEMI	R.QITVNDLPVGR.S	Y	33.29	12106670	-0.1	6063407	2	23.89	2553	1	177	187	N
Dm 2
Protein Group	Protein ID	Protein Accession	Peptide	Unique	-10lgP	Mass	ppm	m/z	z	RT	Scan	#Spec	Start	End	PTM
8	16	A0A0V0GDS7|A0A0V0GDS7_TRIDM	K.TGEQYYYTER.Y	Y	69.14	13085623	0.5	6552888	2	19.12	2072	1	589	598	N
8	16	A0A0V0GDS7|A0A0V0GDS7_TRIDM	K.LVAGENVLER.N	N	57.21	10986033	0.9	5503094	2	20.40	2232	1	552	561	N
8	16	A0A0V0GDS7|A0A0V0GDS7_TRIDM	K.VKEFEVDK.L	Y	53.03	9925178	0.0	4972662	2	14.21	1418	2	454	461	N
8	16	A0A0V0GDS7|A0A0V0GDS7_TRIDM	R.LAFVEIDR.F	N	48.01	9615233	0.5	4817691	2	25.77	2899	1	540	547	N
8	16	A0A0V0GDS7|A0A0V0GDS7_TRIDM	R.VYIGPK.Y	N	42.87	6753955	0.3	3387051	2	15.22	1557	1	520	525	N
8	16	A0A0V0GDS7|A0A0V0GDS7_TRIDM	R.YVLER.I	N	42.13	6783701	0.1	3401923	2	15.63	1610	1	272	276	N
8	16	A0A0V0GDS7|A0A0V0GDS7_TRIDM	R.RGESLYYK.H	N	39.31	10145134	0.4	5082642	2	15.49	1592	1	257	264	N
8	16	A0A0V0GDS7|A0A0V0GDS7_TRIDM	K.ISYLR.E	N	34.58	6503751	0.2	3261949	2	17.29	1829	1	220	224	N
8	16	A0A0V0GDS7|A0A0V0GDS7_TRIDM	R.GESLYYK.H	N	34.26	8584123	0.2	4302135	2	17.64	1875	1	258	264	N
2	22	R4FR88|R4FR88_RHOPR	R.GYSFTTTAER.E	Y	75.45	11315197	0.0	5667671	2	19.69	2140	1	198	207	N
2	22	R4FR88|R4FR88_RHOPR	K.AGFAGDDAPR.A	Y	52.08	9754410	0.0	4887278	2	14.49	1454	1	20	29	N
2	22	R4FR88|R4FR88_RHOPR	R.VAPEEHPVLLTEAPLNPK.A	Y	49.02	19530570	-0.2	6520261	3	24.70	2773	1	97	114	N
2	22	R4FR88|R4FR88_RHOPR	K.SYELPDGQVITIGNER.F	Y	35.09	17898846	0.1	8959497	2	30.42	3537	1	240	255	N
2	22	R4FR88|R4FR88_RHOPR	K.IIAPPER.K	Y	29.13	7944650	-0.2	3982397	2	14.84	1503	1	330	336	N
2	23	A0A023F5W2|A0A023F5W2_TRIIF	R.GYSFTTTAER.E	Y	75.45	11315197	0.0	5667671	2	19.69	2140	1	198	207	N
2	23	A0A023F5W2|A0A023F5W2_TRIIF	K.AGFAGDDAPR.A	Y	52.08	9754410	0.0	4887278	2	14.49	1454	1	20	29	N
2	23	A0A023F5W2|A0A023F5W2_TRIIF	R.VAPEEHPVLLTEAPLNPK.A	Y	49.02	19530570	-0.2	6520261	3	24.70	2773	1	97	114	N
2	23	A0A023F5W2|A0A023F5W2_TRIIF	K.SYELPDGQVITIGNER.F	Y	35.09	17898846	0.1	8959497	2	30.42	3537	1	240	255	N
2	23	A0A023F5W2|A0A023F5W2_TRIIF	K.IIAPPER.K	Y	29.13	7944650	-0.2	3982397	2	14.84	1503	1	330	336	N
2	24	T1I0Q5|T1I0Q5_RHOPR	R.GYSFTTTAER.E	Y	75.45	11315197	0.0	5667671	2	19.69	2140	1	198	207	N
2	24	T1I0Q5|T1I0Q5_RHOPR	K.AGFAGDDAPR.A	Y	52.08	9754410	0.0	4887278	2	14.49	1454	1	20	29	N
2	24	T1I0Q5|T1I0Q5_RHOPR	R.VAPEEHPVLLTEAPLNPK.A	Y	49.02	19530570	-0.2	6520261	3	24.70	2773	1	97	114	N
2	24	T1I0Q5|T1I0Q5_RHOPR	K.SYELPDGQVITIGNER.F	Y	35.09	17898846	0.1	8959497	2	30.42	3537	1	240	255	N
2	24	T1I0Q5|T1I0Q5_RHOPR	K.IIAPPER.K	Y	29.13	7944650	-0.2	3982397	2	14.84	1503	1	330	336	N
2	25	R4FQ90|R4FQ90_RHOPR	R.GYSFTTTAER.E	Y	75.45	11315197	0.0	5667671	2	19.69	2140	1	198	207	N
2	25	R4FQ90|R4FQ90_RHOPR	K.AGFAGDDAPR.A	Y	52.08	9754410	0.0	4887278	2	14.49	1454	1	20	29	N
2	25	R4FQ90|R4FQ90_RHOPR	R.VAPEEHPVLLTEAPLNPK.A	Y	49.02	19530570	-0.2	6520261	3	24.70	2773	1	97	114	N
2	25	R4FQ90|R4FQ90_RHOPR	K.SYELPDGQVITIGNER.F	Y	35.09	17898846	0.1	8959497	2	30.42	3537	1	240	255	N
2	25	R4FQ90|R4FQ90_RHOPR	K.IIAPPER.K	Y	29.13	7944650	-0.2	3982397	2	14.84	1503	1	330	336	N
2	26	A0A0P4VSB2|A0A0P4VSB2_9HEMI	R.GYSFTTTAER.E	Y	75.45	11315197	0.0	5667671	2	19.69	2140	1	198	207	N
2	26	A0A0P4VSB2|A0A0P4VSB2_9HEMI	K.AGFAGDDAPR.A	Y	52.08	9754410	0.0	4887278	2	14.49	1454	1	20	29	N
2	26	A0A0P4VSB2|A0A0P4VSB2_9HEMI	R.VAPEEHPVLLTEAPLNPK.A	Y	49.02	19530570	-0.2	6520261	3	24.70	2773	1	97	114	N
2	26	A0A0P4VSB2|A0A0P4VSB2_9HEMI	K.SYELPDGQVITIGNER.F	Y	35.09	17898846	0.1	8959497	2	30.42	3537	1	240	255	N
2	26	A0A0P4VSB2|A0A0P4VSB2_9HEMI	K.IIAPPER.K	Y	29.13	7944650	-0.2	3982397	2	14.84	1503	1	330	336	N
8	19	A0A224X8M1|A0A224X8M1_9HEMI	K.LVAGENVLER.N	N	57.21	10986033	0.9	5503094	2	20.40	2232	1	552	561	N
8	19	A0A224X8M1|A0A224X8M1_9HEMI	K.LADADFLKR.Q	Y	49.00	10475713	0.0	5247929	2	20.99	2316	2	28	36	N
8	19	A0A224X8M1|A0A224X8M1_9HEMI	R.LAFVEIDR.F	N	48.01	9615233	0.5	4817691	2	25.77	2899	1	540	547	N
8	19	A0A224X8M1|A0A224X8M1_9HEMI	R.YVLER.I	N	42.13	6783701	0.1	3401923	2	15.63	1610	1	272	276	N
8	19	A0A224X8M1|A0A224X8M1_9HEMI	R.RGESLYYK.H	N	39.31	10145134	0.4	5082642	2	15.49	1592	1	257	264	N
8	19	A0A224X8M1|A0A224X8M1_9HEMI	K.ISYLR.E	N	34.58	6503751	0.2	3261949	2	17.29	1829	1	220	224	N
8	19	A0A224X8M1|A0A224X8M1_9HEMI	R.GESLYYK.H	N	34.26	8584123	0.2	4302135	2	17.64	1875	1	258	264	N
8	28	A0A170ZQZ8|A0A170ZQZ8_TRIIF	K.LVAGENVLER.N	N	57.21	10986033	0.9	5503094	2	20.40	2232	1	556	565	N
8	28	A0A170ZQZ8|A0A170ZQZ8_TRIIF	R.LAFVEIDR.F	N	48.01	9615233	0.5	4817691	2	25.77	2899	1	544	551	N
8	28	A0A170ZQZ8|A0A170ZQZ8_TRIIF	R.VYIGPK.Y	N	42.87	6753955	0.3	3387051	2	15.22	1557	1	524	529	N
8	28	A0A170ZQZ8|A0A170ZQZ8_TRIIF	K.DFDTFYK.A	Y	39.45	9344072	0.2	4682110	2	24.08	2693	3	120	126	N
8	28	A0A170ZQZ8|A0A170ZQZ8_TRIIF	K.ISYLR.E	N	34.58	6503751	0.2	3261949	2	17.29	1829	1	224	228	N
28	27	T1HU08|T1HU08_RHOPR	K.LVAGENVLER.N	N	57.21	10986033	0.9	5503094	2	20.40	2232	1	553	562	N
28	27	T1HU08|T1HU08_RHOPR	R.LAFVEIDR.F	N	48.01	9615233	0.5	4817691	2	25.77	2899	1	541	548	N
28	27	T1HU08|T1HU08_RHOPR	R.VYIGPK.Y	N	42.87	6753955	0.3	3387051	2	15.22	1557	1	521	526	N
28	27	T1HU08|T1HU08_RHOPR	K.DFYSPC(+57.02)GSSK.L	Y	35.58	11464651	0.3	5742400	2	18.26	1965	1	639	648	Y
28	27	T1HU08|T1HU08_RHOPR	K.ISYLR.E	N	34.58	6503751	0.2	3261949	2	17.29	1829	1	221	225	N
18	101	A0A170Z7Y5|A0A170Z7Y5_TRIIF	R.QITVNDLPVGR.S	Y	59.97	12106670	0.0	6063408	2	23.74	2651	1	117	127	N
18	102	A0A224XL56|A0A224XL56_9HEMI	R.QITVNDLPVGR.S	Y	59.97	12106670	0.0	6063408	2	23.74	2651	1	136	146	N
18	103	A0A023F9I2|A0A023F9I2_TRIIF	R.QITVNDLPVGR.S	Y	59.97	12106670	0.0	6063408	2	23.74	2651	1	137	147	N
18	104	A0A069DPX5|A0A069DPX5_9HEMI	R.QITVNDLPVGR.S	Y	59.97	12106670	0.0	6063408	2	23.74	2651	1	137	147	N
18	105	R4G853|R4G853_RHOPR	R.QITVNDLPVGR.S	Y	59.97	12106670	0.0	6063408	2	23.74	2651	1	137	147	N
18	106	A0A0P4VWU5|A0A0P4VWU5_9HEMI	R.QITVNDLPVGR.S	Y	59.97	12106670	0.0	6063408	2	23.74	2651	1	137	147	N
18	107	A0A0V0GBH9|A0A0V0GBH9_TRIDM	R.QITVNDLPVGR.S	Y	59.97	12106670	0.0	6063408	2	23.74	2651	1	137	147	N
18	108	A0A224XJS8|A0A224XJS8_9HEMI	R.QITVNDLPVGR.S	Y	59.97	12106670	0.0	6063408	2	23.74	2651	1	161	171	N
18	109	A0A161MZ48|A0A161MZ48_TRIIF	R.QITVNDLPVGR.S	Y	59.97	12106670	0.0	6063408	2	23.74	2651	1	174	184	N
18	110	A0A023F4A1|A0A023F4A1_TRIIF	R.QITVNDLPVGR.S	Y	59.97	12106670	0.0	6063408	2	23.74	2651	1	176	186	N
18	111	A0A0V0G4C2|A0A0V0G4C2_TRIDM	R.QITVNDLPVGR.S	Y	59.97	12106670	0.0	6063408	2	23.74	2651	1	176	186	N
18	112	A0A069DXR0|A0A069DXR0_9HEMI	R.QITVNDLPVGR.S	Y	59.97	12106670	0.0	6063408	2	23.74	2651	1	177	187	N
52	95	A0A0N7Z8F3|A0A0N7Z8F3_9HEMI	R.TLSDYNIQK.E	Y	46.83	10805452	0.7	5412802	2	17.93	1917	1	45	53	N
52	96	A0A224XJ55|A0A224XJ55_9HEMI	R.TLSDYNIQK.E	Y	46.83	10805452	0.7	5412802	2	17.93	1917	1	51	59	N
52	115	A0A0P4VSY9|A0A0P4VSY9_9HEMI	R.TLSDYNIQK.E	Y	46.83	10805452	0.7	5412802	2	17.93	1917	1	55	63	N
17	119	A0A224XTT4|A0A224XTT4_9HEMI	R.TSELLLR.K	Y	40.29	8304861	0.1	4162504	2	21.38	2369	1	40	46	N
62	136	T1HNL8|T1HNL8_RHOPR	K.YVINGK	Y	37.77	6923857	0.5	3472003	2	17.84	1903	1	132	137	N
27	137	T1HDK6|T1HDK6_RHOPR	K.DTISELR.E	Y	36.00	8324290	-0.5	4172216	2	17.35	1836	1	44	50	N
71	133	R7WQZ0|R7WQZ0_9NOCA	R.VLLLASSDRSVDDDAAPGTVTPR.A	Y	35.38	23542078	-6.0	5895557	4	27.37	3105	1	443	465	N
62	138	T1HS38|T1HS38_RHOPR	M.YLELLTR.Y	Y	33.96	9065175	0.4	4542662	2	25.77	2900	1	2	8	N
33	134	A0A224XXE7|A0A224XXE7_9HEMI	R.KVFGSVAR.N	Y	33.59	8625024	-5.5	4322561	2	18.84	2040	1	58	65	N
30	153	A0A224XM29|A0A224XM29_9HEMI	K.WSILVR.D	Y	33.49	7724595	-4.7	3872352	2	15.09	1538	1	234	239	N
43	145	A0A224X9P9|A0A224X9P9_9HEMI	R.ESELTRLR.R	Y	31.80	10025458	0.3	5022803	2	14.90	1511	1	435	442	N
43	146	A0A0V0G6R5|A0A0V0G6R5_TRIDM	R.ESELTRLR.R	Y	31.80	10025458	0.3	5022803	2	14.90	1511	1	437	444	N
55	147	A0A224XJX1|A0A224XJX1_9HEMI	K.IVELEEELR.V	Y	31.17	11286027	0.4	5653088	2	26.39	2973	1	190	198	N
55	148	A0A4P6D9C2|A0A4P6D9C2_RHOPR	K.IVELEEELR.V	Y	31.17	11286027	0.4	5653088	2	26.39	2973	1	158	166	N
55	149	A0A170Y0V3|A0A170Y0V3_TRIIF	K.IVELEEELR.V	Y	31.17	11286027	0.4	5653088	2	26.39	2973	1	190	198	N
55	150	R4FNF3|R4FNF3_RHOPR	K.IVELEEELR.V	Y	31.17	11286027	0.4	5653088	2	26.39	2973	1	190	198	N
55	151	A0A069DYF0|A0A069DYF0_9HEMI	K.IVELEEELR.V	Y	31.17	11286027	0.4	5653088	2	26.39	2973	1	190	198	N
55	152	R4G8W4|R4G8W4_RHOPR	K.IVELEEELR.V	Y	31.17	11286027	0.4	5653088	2	26.39	2973	1	266	274	N
25	144	A0A4P6D7C6|A0A4P6D7C6_RHOPR	K.LAQLEAFM(+15.99)AKYPEAGAGTAGRK.R	Y	31.14	22951680	-8.5	11485815	2	27.61	3136	1	740	761	Y
35	158	T1HWH5|T1HWH5_RHOPR	R.LSGSSVATQPR.E	Y	29.24	11015778	-0.1	5517961	2	15.11	1541	1	701	711	N
45	193	A0A0V0GCW0|A0A0V0GCW0_TRIDM	R.TLIPR.Y	Y	27.92	5983802	4.4	3001987	2	18.56	2006	2	65	69	N
45	195	A0A224XQP1|A0A224XQP1_9HEMI	R.TLIPR.Y	Y	27.92	5983802	4.4	3001987	2	18.56	2006	2	70	74	N
45	208	A0A023F4Y1|A0A023F4Y1_TRIIF	K.TILPR.V	Y	27.92	5983802	4.4	3001987	2	18.56	2006	2	387	391	N
45	253	A0A069DUT5|A0A069DUT5_9HEMI	R.TLIPR.Y	Y	27.92	5983802	4.4	3001987	2	18.56	2006	2	152	156	N
45	272	A0A023F3G4|A0A023F3G4_TRIIF	R.TLIPR.Y	Y	27.92	5983802	4.4	3001987	2	18.56	2006	2	290	294	N
45	352	A0A224XJ24|A0A224XJ24_9HEMI	K.TILPR.G	Y	27.92	5983802	4.4	3001987	2	18.56	2006	2	37	41	N
65	162	A0A069DS40|A0A069DS40_9HEMI	M(+15.99)LTEIEK.N	Y	27.90	8784419	0.6	4402285	2	15.01	1527	1	1	7	Y
65	163	A0A0V0G992|A0A0V0G992_TRIDM	M(+15.99)LTEIEK.N	Y	27.90	8784419	0.6	4402285	2	15.01	1527	1	1	7	Y
65	164	A0A023F7H1|A0A023F7H1_TRIIF	M(+15.99)LTEIEK.N	Y	27.90	8784419	0.6	4402285	2	15.01	1527	1	1	7	Y
58	174	T1I899|T1I899_RHOPR	K.TERIR.K	Y	27.34	6733871	0.5	3377010	2	15.08	1537	1	9	13	N
Dm 3
Protein Group	Protein ID	Protein Accession	Peptide	Unique	-10lgP	Mass	ppm	m/z	z	RT	Scan	#Spec	Start	End	PTM
11	27	G3CJN7|G3CJN7_DIPMA	K.M(+15.99)GEIYDNYVVAR.R	Y	79.02	14446656	-0.1	7233400	2	23.81	2544	2	121	132	Y
11	27	G3CJN7|G3CJN7_DIPMA	R.LTFTC(+57.02)K.T	Y	59.68	7683840	-0.3	3851992	2	16.84	1718	1	80	85	Y
11	27	G3CJN7|G3CJN7_DIPMA	K.YIVEHPFESGDGK.L	Y	45.25	14766885	0.2	4932368	3	19.72	2072	2	55	67	N
11	27	G3CJN7|G3CJN7_DIPMA	K.RLTFTC(+57.02)K.T	Y	36.17	9244851	-0.1	4632498	2	15.64	1563	1	79	85	Y
11	29	G3CJS5|G3CJS5_DIPMA	K.M(+15.99)GEIYDNYVVAR.R	Y	79.02	14446656	-0.1	7233400	2	23.81	2544	2	135	146	Y
11	29	G3CJS5|G3CJS5_DIPMA	R.LTFTC(+57.02)K.T	Y	59.68	7683840	-0.3	3851992	2	16.84	1718	1	94	99	Y
11	29	G3CJS5|G3CJS5_DIPMA	K.YIVEHPFESGDGK.L	Y	45.25	14766885	0.2	4932368	3	19.72	2072	2	69	81	N
11	29	G3CJS5|G3CJS5_DIPMA	K.RLTFTC(+57.02)K.T	Y	36.17	9244851	-0.1	4632498	2	15.64	1563	1	93	99	Y
11	57	A0A0P4VJ64|A0A0P4VJ64_9HEMI	K.FEGETLEEVTR.I	Y	85.11	13086198	-0.1	6553171	2	22.94	2446	1	100	110	N
11	57	A0A0P4VJ64|A0A0P4VJ64_9HEMI	K.AEHYIISR.R	Y	42.78	9875137	0.7	3301787	3	15.74	1574	2	139	146	N
11	58	G3CJR6|G3CJR6_DIPMA	K.FEGETLEEVTR.I	Y	85.11	13086198	-0.1	6553171	2	22.94	2446	1	103	113	N
11	58	G3CJR6|G3CJR6_DIPMA	K.AEHYIISR.R	Y	42.78	9875137	0.7	3301787	3	15.74	1574	2	142	149	N
2	30	E2J7J6|E2J7J6_9HEMI	R.GYSFTTTAER.E	Y	43.66	11315197	0.4	5667673	2	19.88	2091	1	198	207	N
2	30	E2J7J6|E2J7J6_9HEMI	K.AGFAGDDAPR.A	Y	38.07	9754410	0.0	4887278	2	14.56	1432	1	20	29	N
2	31	R4FR88|R4FR88_RHOPR	R.GYSFTTTAER.E	Y	43.66	11315197	0.4	5667673	2	19.88	2091	1	198	207	N
2	31	R4FR88|R4FR88_RHOPR	K.AGFAGDDAPR.A	Y	38.07	9754410	0.0	4887278	2	14.56	1432	1	20	29	N
2	32	A0A023F5W2|A0A023F5W2_TRIIF	R.GYSFTTTAER.E	Y	43.66	11315197	0.4	5667673	2	19.88	2091	1	198	207	N
2	32	A0A023F5W2|A0A023F5W2_TRIIF	K.AGFAGDDAPR.A	Y	38.07	9754410	0.0	4887278	2	14.56	1432	1	20	29	N
2	33	T1I0Q5|T1I0Q5_RHOPR	R.GYSFTTTAER.E	Y	43.66	11315197	0.4	5667673	2	19.88	2091	1	198	207	N
2	33	T1I0Q5|T1I0Q5_RHOPR	K.AGFAGDDAPR.A	Y	38.07	9754410	0.0	4887278	2	14.56	1432	1	20	29	N
2	34	R4FQ90|R4FQ90_RHOPR	R.GYSFTTTAER.E	Y	43.66	11315197	0.4	5667673	2	19.88	2091	1	198	207	N
2	34	R4FQ90|R4FQ90_RHOPR	K.AGFAGDDAPR.A	Y	38.07	9754410	0.0	4887278	2	14.56	1432	1	20	29	N
18	74	A0A170Z7Y5|A0A170Z7Y5_TRIIF	R.QITVNDLPVGR.S	Y	60.79	12106670	-0.4	6063405	2	23.81	2545	1	117	127	N
18	75	A0A224XL56|A0A224XL56_9HEMI	R.QITVNDLPVGR.S	Y	60.79	12106670	-0.4	6063405	2	23.81	2545	1	136	146	N
18	76	A0A023F9I2|A0A023F9I2_TRIIF	R.QITVNDLPVGR.S	Y	60.79	12106670	-0.4	6063405	2	23.81	2545	1	137	147	N
18	77	A0A069DPX5|A0A069DPX5_9HEMI	R.QITVNDLPVGR.S	Y	60.79	12106670	-0.4	6063405	2	23.81	2545	1	137	147	N
18	78	R4G853|R4G853_RHOPR	R.QITVNDLPVGR.S	Y	60.79	12106670	-0.4	6063405	2	23.81	2545	1	137	147	N
18	79	A0A0P4VWU5|A0A0P4VWU5_9HEMI	R.QITVNDLPVGR.S	Y	60.79	12106670	-0.4	6063405	2	23.81	2545	1	137	147	N
18	80	A0A0V0GBH9|A0A0V0GBH9_TRIDM	R.QITVNDLPVGR.S	Y	60.79	12106670	-0.4	6063405	2	23.81	2545	1	137	147	N
18	81	A0A224XJS8|A0A224XJS8_9HEMI	R.QITVNDLPVGR.S	Y	60.79	12106670	-0.4	6063405	2	23.81	2545	1	161	171	N
18	82	A0A161MZ48|A0A161MZ48_TRIIF	R.QITVNDLPVGR.S	Y	60.79	12106670	-0.4	6063405	2	23.81	2545	1	174	184	N
18	83	A0A023F4A1|A0A023F4A1_TRIIF	R.QITVNDLPVGR.S	Y	60.79	12106670	-0.4	6063405	2	23.81	2545	1	176	186	N
18	84	A0A0V0G4C2|A0A0V0G4C2_TRIDM	R.QITVNDLPVGR.S	Y	60.79	12106670	-0.4	6063405	2	23.81	2545	1	176	186	N
18	85	A0A069DXR0|A0A069DXR0_9HEMI	R.QITVNDLPVGR.S	Y	60.79	12106670	-0.4	6063405	2	23.81	2545	1	177	187	N
14	108	A0A4P6DEQ0|A0A4P6DEQ0_RHOPR	R.NIIIQNNKGR.L	Y	39.12	11686676	-9.4	5853356	2	28.01	3049	1	498	507	N
14	109	A0A224XLN4|A0A224XLN4_9HEMI	K.NIIIQNNKGR.L	Y	39.12	11686676	-9.4	5853356	2	28.01	3049	1	498	507	N
14	110	A0A023F600|A0A023F600_TRIIF	K.NIIIQNNKGR.L	Y	39.12	11686676	-9.4	5853356	2	28.01	3049	1	498	507	N
5	142	A0A0P4VNX9|A0A0P4VNX9_9HEMI	R.IANFEDR.L	Y	35.27	8634137	-0.1	4327141	2	17.55	1808	1	202	208	N
5	144	A0A023F1H8|A0A023F1H8_TRIIF	R.IANFEDR.L	Y	35.27	8634137	-0.1	4327141	2	17.55	1808	1	874	880	N
59	145	T1IAP4|T1IAP4_RHOPR	R.TDITDIR.T	Y	33.31	8324290	0.2	4172219	2	17.30	1776	1	571	577	N
6	143	E2J7B4|E2J7B4_9HEMI	R.SLIEAVK.F	Y	32.97	7584538	0.6	3802344	2	18.66	1950	1	3	9	N
53	146	A0A224XPY6|A0A224XPY6_9HEMI	K.DLEALTRESR.I	Y	31.05	11886099	-0.1	5953121	2	15.38	1531	1	210	219	N
48	398	A0A0P4VZQ4|A0A0P4VZQ4_9HEMI	K.ETIRR.K	Y	30.78	6733871	0.6	3377010	2	15.21	1508	1	210	214	N
48	495	T1HBP2|T1HBP2_RHOPR	R.ETIRR.M	Y	30.78	6733871	0.6	3377010	2	15.21	1508	1	292	296	N
45	175	A0A224XQP1|A0A224XQP1_9HEMI	R.TLIPR.Y	Y	28.20	5983802	5.1	3001989	2	18.71	1955	1	70	74	N
45	176	A0A0V0G9F3|A0A0V0G9F3_TRIDM	K.TILPR.V	Y	28.20	5983802	5.1	3001989	2	18.71	1955	1	387	391	N
45	349	A0A023F129|A0A023F129_TRIIF	K.TILPR.G	Y	28.20	5983802	5.1	3001989	2	18.71	1955	1	37	41	N
Dm 4
Protein Group	Protein ID	Protein Accession	Peptide	Unique	-10lgP	Mass	ppm	m/z	z	RT	Scan	#Spec	Start	End	PTM
11	24	G3CJN7|G3CJN7_DIPMA	K.M(+15.99)GEIYDNYVVAR.R	Y	60.31	14446656	-0.2	7233400	2	23.97	2526	2	121	132	Y
11	24	G3CJN7|G3CJN7_DIPMA	R.LTFTC(+57.02)K.T	N	56.19	7683840	0.3	3851994	2	17.00	1711	1	80	85	Y
11	24	G3CJN7|G3CJN7_DIPMA	K.RLTFTC(+57.02)K.T	N	49.35	9244851	0.1	4632499	2	15.88	1578	1	79	85	Y
11	25	G3CJS5|G3CJS5_DIPMA	K.M(+15.99)GEIYDNYVVAR.R	Y	60.31	14446656	-0.2	7233400	2	23.97	2526	2	135	146	Y
11	25	G3CJS5|G3CJS5_DIPMA	R.LTFTC(+57.02)K.T	N	56.19	7683840	0.3	3851994	2	17.00	1711	1	94	99	Y
11	25	G3CJS5|G3CJS5_DIPMA	K.RLTFTC(+57.02)K.T	N	49.35	9244851	0.1	4632499	2	15.88	1578	1	93	99	Y
37	85	A0A069DYG2|A0A069DYG2_9HEMI	R.QYLTARC(+57.02)K.T	Y	40.57	10385281	-0.3	5202712	2	19.43	2007	1	46	53	Y
37	86	T1HY39|T1HY39_RHOPR	R.QYLTARC(+57.02)K.T	Y	40.57	10385281	-0.3	5202712	2	19.43	2007	1	109	116	Y
Dm 5
Protein Group	Protein ID	Protein Accession	Peptide	Unique	-10lgP	Mass	ppm	m/z	z	RT	Scan	#Spec	Start	End	PTM
60	74	T1HZ69|T1HZ69_RHOPR	R.TDITELR.A	Y	47.03	8464447	0.3	4242298	2	17.80	1863	1	11	17	N
2	61	E2J7J6|E2J7J6_9HEMI	K.AGFAGDDAPR.A	Y	42.54	9754410	-0.2	4887277	2	14.80	1483	1	20	29	N
2	62	R4FR88|R4FR88_RHOPR	K.AGFAGDDAPR.A	Y	42.54	9754410	-0.2	4887277	2	14.80	1483	1	20	29	N
2	63	T1HVE5|T1HVE5_RHOPR	K.AGFAGDDAPR.A	Y	42.54	9754410	-0.2	4887277	2	14.80	1483	1	18	27	N
2	64	A0A0P4VVE9|A0A0P4VVE9_9HEMI	K.AGFAGDDAPR.A	Y	42.54	9754410	-0.2	4887277	2	14.80	1483	1	20	29	N
2	65	R4FQA8|R4FQA8_RHOPR	K.AGFAGDDAPR.A	Y	42.54	9754410	-0.2	4887277	2	14.80	1483	1	20	29	N
2	66	A0A023F5W2|A0A023F5W2_TRIIF	K.AGFAGDDAPR.A	Y	42.54	9754410	-0.2	4887277	2	14.80	1483	1	20	29	N
2	67	T1I0Q5|T1I0Q5_RHOPR	K.AGFAGDDAPR.A	Y	42.54	9754410	-0.2	4887277	2	14.80	1483	1	20	29	N
2	68	R4FQ90|R4FQ90_RHOPR	K.AGFAGDDAPR.A	Y	42.54	9754410	-0.2	4887277	2	14.80	1483	1	20	29	N
2	69	A0A170ZGA9|A0A170ZGA9_TRIIF	K.AGFAGDDAPR.A	Y	42.54	9754410	-0.2	4887277	2	14.80	1483	1	20	29	N
2	70	A0A0P4VSB2|A0A0P4VSB2_9HEMI	K.AGFAGDDAPR.A	Y	42.54	9754410	-0.2	4887277	2	14.80	1483	1	20	29	N
2	71	A0A224XRR1|A0A224XRR1_9HEMI	K.AGFAGDDAPR.A	Y	42.54	9754410	-0.2	4887277	2	14.80	1483	1	20	29	N
2	72	A0A0V0G386|A0A0V0G386_TRIDM	K.AGFAGDDAPR.A	Y	42.54	9754410	-0.2	4887277	2	14.80	1483	1	20	29	N
2	73	T1HZ52|T1HZ52_RHOPR	K.AGFAGDDAPR.A	Y	42.54	9754410	-0.2	4887277	2	14.80	1483	1	28	37	N
22	89	G3CJQ7|G3CJQ7_DIPMA	K.LTFTC(+57.02)K.T	Y	41.05	7683840	0.1	3851993	2	17.20	1785	1	4	9	Y
22	90	G8JKG6|G8JKG6_9HEMI	R.LTFTC(+57.02)K.V	Y	41.05	7683840	0.1	3851993	2	17.20	1785	1	19	24	Y
22	91	G3CJN6|G3CJN6_DIPMA	R.LTFTC(+57.02)K.S	Y	41.05	7683840	0.1	3851993	2	17.20	1785	1	46	51	Y
22	92	G3CJM6|G3CJM6_DIPMA	K.LTFTC(+57.02)K.T	Y	41.05	7683840	0.1	3851993	2	17.20	1785	1	52	57	Y
22	93	G3CJN3|G3CJN3_DIPMA	R.LTFTC(+57.02)K.S	Y	41.05	7683840	0.1	3851993	2	17.20	1785	1	55	60	Y
22	94	G3CJN4|G3CJN4_DIPMA	R.LTFTC(+57.02)K.S	Y	41.05	7683840	0.1	3851993	2	17.20	1785	1	65	70	Y
22	95	G3CJP4|G3CJP4_DIPMA	R.LTFTC(+57.02)K.S	Y	41.05	7683840	0.1	3851993	2	17.20	1785	1	65	70	Y
22	96	G3CJP0|G3CJP0_DIPMA	R.LTFTC(+57.02)K.S	Y	41.05	7683840	0.1	3851993	2	17.20	1785	1	68	73	Y
22	97	G3CJQ3|G3CJQ3_DIPMA	R.LTFTC(+57.02)K.N	Y	41.05	7683840	0.1	3851993	2	17.20	1785	1	68	73	Y
22	98	G8JKG0|G8JKG0_9HEMI	R.LTFTC(+57.02)K.V	Y	41.05	7683840	0.1	3851993	2	17.20	1785	1	79	84	Y
22	99	A0A0V0G2K7|A0A0V0G2K7_TRIDM	R.LTFTC(+57.02)K.F	Y	41.05	7683840	0.1	3851993	2	17.20	1785	1	73	78	Y
22	100	G3CJN7|G3CJN7_DIPMA	R.LTFTC(+57.02)K.T	Y	41.05	7683840	0.1	3851993	2	17.20	1785	1	80	85	Y
22	101	G3CJM3|G3CJM3_DIPMA	K.LTFTC(+57.02)K.T	Y	41.05	7683840	0.1	3851993	2	17.20	1785	1	84	89	Y
22	102	A0A0N7Z8W6|A0A0N7Z8W6_9HEMI	K.LTFTC(+57.02)K.T	Y	41.05	7683840	0.1	3851993	2	17.20	1785	1	84	89	Y
22	103	A0A0P4VIB5|A0A0P4VIB5_9HEMI	R.LTFTC(+57.02)K.F	Y	41.05	7683840	0.1	3851993	2	17.20	1785	1	95	100	Y
22	104	G3CJS6|G3CJS6_DIPMA	K.LTFTC(+57.02)K.R	Y	41.05	7683840	0.1	3851993	2	17.20	1785	1	94	99	Y
22	105	G3CJM4|G3CJM4_DIPMA	R.LTFTC(+57.02)K.S	Y	41.05	7683840	0.1	3851993	2	17.20	1785	1	92	97	Y
22	106	G8JKC7|G8JKC7_9HEMI	R.LTFTC(+57.02)K.V	Y	41.05	7683840	0.1	3851993	2	17.20	1785	1	101	106	Y
22	107	G8JKE4|G8JKE4_9HEMI	R.LTFTC(+57.02)K.V	Y	41.05	7683840	0.1	3851993	2	17.20	1785	1	101	106	Y
22	108	G8JKC6|G8JKC6_9HEMI	R.LTFTC(+57.02)K.V	Y	41.05	7683840	0.1	3851993	2	17.20	1785	1	101	106	Y
22	109	G8JKE5|G8JKE5_9HEMI	R.LTFTC(+57.02)K.V	Y	41.05	7683840	0.1	3851993	2	17.20	1785	1	101	106	Y
22	110	G3CJQ4|G3CJQ4_DIPMA	R.LTFTC(+57.02)K.S	Y	41.05	7683840	0.1	3851993	2	17.20	1785	1	96	101	Y
22	111	G3CJQ2|G3CJQ2_DIPMA	R.LTFTC(+57.02)K.S	Y	41.05	7683840	0.1	3851993	2	17.20	1785	1	96	101	Y
22	112	G3CJR4|G3CJR4_DIPMA	R.LTFTC(+57.02)K.S	Y	41.05	7683840	0.1	3851993	2	17.20	1785	1	98	103	Y
22	113	D1MWB0|D1MWB0_TRIDM	R.LTFTC(+57.02)K.F	Y	41.05	7683840	0.1	3851993	2	17.20	1785	1	95	100	Y
22	114	G3CJR5|G3CJR5_DIPMA	R.LTFTC(+57.02)K.N	Y	41.05	7683840	0.1	3851993	2	17.20	1785	1	99	104	Y
22	115	E2J746|E2J746_9HEMI	K.LTFTC(+57.02)K.N	Y	41.05	7683840	0.1	3851993	2	17.20	1785	1	95	100	Y
22	116	E2J750|E2J750_9HEMI	K.LTFTC(+57.02)K.N	Y	41.05	7683840	0.1	3851993	2	17.20	1785	1	95	100	Y
22	118	G8JKD2|G8JKD2_9HEMI	R.LTFTC(+57.02)K.V	Y	41.05	7683840	0.1	3851993	2	17.20	1785	1	101	106	Y
22	119	G3CJR8|G3CJR8_DIPMA	K.LTFTC(+57.02)K.N	Y	41.05	7683840	0.1	3851993	2	17.20	1785	1	104	109	Y
Dm 6
Protein Group	Protein ID	Protein Accession	Peptide	Unique	-10lgP	Mass	ppm	m/z	z	RT	Scan	#Spec	Start	End	PTM
19	12	G3CJN0|G3CJN0_DIPMA	K.AGDIADNYLVVR.G	N	74.36	13046724	0.7	6533439	2	26.93	3079	1	121	132	N
19	12	G3CJN0|G3CJN0_DIPMA	K.FFSGASGGER.T	Y	53.97	10134566	0.5	5077358	2	15.84	1640	1	11	20	N
19	12	G3CJN0|G3CJN0_DIPMA	K.EGIQNNIR.C	Y	51.23	9424883	0.7	4722517	2	13.52	1347	1	57	64	N
19	12	G3CJN0|G3CJN0_DIPMA	K.SLTFDC(+57.02)K.S	Y	42.57	8693953	-0.9	4357045	2	18.34	1993	1	76	82	Y
19	12	G3CJN0|G3CJN0_DIPMA	R.TWYVTHVK.N	N	36.56	10325393	0.4	5172772	2	20.17	2242	1	21	28	N
19	28	G3CJN3|G3CJN3_DIPMA	K.ADNYLVVSTK.S	Y	63.02	11085764	-0.4	5552953	2	20.69	2314	1	103	112	N
19	28	G3CJN3|G3CJN3_DIPMA	K.RLTFTC(+57.02)K.S	N	53.09	9244851	0.6	4632501	2	15.73	1625	1	54	60	Y
19	28	G3CJN3|G3CJN3_DIPMA	R.LTFTC(+57.02)K.S	N	51.00	7683840	0.4	3851995	2	16.97	1794	1	55	60	Y
19	28	G3CJN3|G3CJN3_DIPMA	TWYVTHVK.N	N	36.56	10325393	0.4	5172772	2	20.17	2242	1	1	8	N
18	69	A0A170Z7Y5|A0A170Z7Y5_TRIIF	R.QITVNDLPVGR.S	Y	51.14	12106670	0.1	6063408	2	23.87	2696	1	117	127	N
18	70	A0A224XL56|A0A224XL56_9HEMI	R.QITVNDLPVGR.S	Y	51.14	12106670	0.1	6063408	2	23.87	2696	1	136	146	N
18	71	A0A023F9I2|A0A023F9I2_TRIIF	R.QITVNDLPVGR.S	Y	51.14	12106670	0.1	6063408	2	23.87	2696	1	137	147	N
18	72	A0A069DPX5|A0A069DPX5_9HEMI	R.QITVNDLPVGR.S	Y	51.14	12106670	0.1	6063408	2	23.87	2696	1	137	147	N
18	73	R4G853|R4G853_RHOPR	R.QITVNDLPVGR.S	Y	51.14	12106670	0.1	6063408	2	23.87	2696	1	137	147	N
18	74	A0A0P4VWU5|A0A0P4VWU5_9HEMI	R.QITVNDLPVGR.S	Y	51.14	12106670	0.1	6063408	2	23.87	2696	1	137	147	N
18	75	A0A0V0GBH9|A0A0V0GBH9_TRIDM	R.QITVNDLPVGR.S	Y	51.14	12106670	0.1	6063408	2	23.87	2696	1	137	147	N
18	76	A0A224XJS8|A0A224XJS8_9HEMI	R.QITVNDLPVGR.S	Y	51.14	12106670	0.1	6063408	2	23.87	2696	1	161	171	N
18	77	A0A161MZ48|A0A161MZ48_TRIIF	R.QITVNDLPVGR.S	Y	51.14	12106670	0.1	6063408	2	23.87	2696	1	174	184	N
18	78	A0A023F4A1|A0A023F4A1_TRIIF	R.QITVNDLPVGR.S	Y	51.14	12106670	0.1	6063408	2	23.87	2696	1	176	186	N
18	79	A0A0V0G4C2|A0A0V0G4C2_TRIDM	R.QITVNDLPVGR.S	Y	51.14	12106670	0.1	6063408	2	23.87	2696	1	176	186	N
18	80	A0A069DXR0|A0A069DXR0_9HEMI	R.QITVNDLPVGR.S	Y	51.14	12106670	0.1	6063408	2	23.87	2696	1	177	187	N
3	87	G3CJM5|G3CJM5_DIPMA	K.VGC(+57.02)GYSYYK.E	Y	48.60	10954695	-0.5	5487418	2	18.91	2073	1	107	115	Y
3	88	A0A0P4VPK3|A0A0P4VPK3_9HEMI	K.VGC(+57.02)GYSYYK.E	Y	48.60	10954695	-0.5	5487418	2	18.91	2073	1	168	176	Y
3	89	G3CJS1|G3CJS1_DIPMA	K.VGC(+57.02)GYSYYK.E	Y	48.60	10954695	-0.5	5487418	2	18.91	2073	1	172	180	Y
3	90	G3CJR9|G3CJR9_DIPMA	K.VGC(+57.02)GYSYYK.E	Y	48.60	10954695	-0.5	5487418	2	18.91	2073	1	172	180	Y
2	47	E2J7J6|E2J7J6_9HEMI	K.AGFAGDDAPR.A	Y	45.02	9754410	-0.3	4887276	2	14.53	1475	1	20	29	N
2	48	R4FR88|R4FR88_RHOPR	K.AGFAGDDAPR.A	Y	45.02	9754410	-0.3	4887276	2	14.53	1475	1	20	29	N
2	49	A0A023F5W2|A0A023F5W2_TRIIF	K.AGFAGDDAPR.A	Y	45.02	9754410	-0.3	4887276	2	14.53	1475	1	20	29	N
2	50	T1I0Q5|T1I0Q5_RHOPR	K.AGFAGDDAPR.A	Y	45.02	9754410	-0.3	4887276	2	14.53	1475	1	20	29	N
2	51	R4FQ90|R4FQ90_RHOPR	K.AGFAGDDAPR.A	Y	45.02	9754410	-0.3	4887276	2	14.53	1475	1	20	29	N
2	92	T1HVE5|T1HVE5_RHOPR	K.AGFAGDDAPR.A	Y	45.02	9754410	-0.3	4887276	2	14.53	1475	1	18	27	N
2	93	A0A0P4VVE9|A0A0P4VVE9_9HEMI	K.AGFAGDDAPR.A	Y	45.02	9754410	-0.3	4887276	2	14.53	1475	1	20	29	N
2	94	A0A170ZGA9|A0A170ZGA9_TRIIF	K.AGFAGDDAPR.A	Y	45.02	9754410	-0.3	4887276	2	14.53	1475	1	20	29	N
2	95	A0A224XRR1|A0A224XRR1_9HEMI	K.AGFAGDDAPR.A	Y	45.02	9754410	-0.3	4887276	2	14.53	1475	1	20	29	N
2	96	R4FQA8|R4FQA8_RHOPR	K.AGFAGDDAPR.A	Y	45.02	9754410	-0.3	4887276	2	14.53	1475	1	20	29	N
2	97	A0A0P4VSB2|A0A0P4VSB2_9HEMI	K.AGFAGDDAPR.A	Y	45.02	9754410	-0.3	4887276	2	14.53	1475	1	20	29	N
2	98	A0A0V0G386|A0A0V0G386_TRIDM	K.AGFAGDDAPR.A	Y	45.02	9754410	-0.3	4887276	2	14.53	1475	1	20	29	N
2	99	T1HZ52|T1HZ52_RHOPR	K.AGFAGDDAPR.A	Y	45.02	9754410	-0.3	4887276	2	14.53	1475	1	28	37	N

## Sheet: R. prolixus
Rp 1
Protein Group	Protein ID	Protein Accession	Peptide	Unique	-10lgP	Mass	ppm	m/z	z	RT	Scan	#Spec	Start	End	PTM
67	47	T1IDW9|T1IDW9_RHOPR	K.LLETVSSLTR.E	Y	51.03	11176343	0.5	5598247	2	23.56	2461	1	103	112	N
67	47	T1IDW9|T1IDW9_RHOPR	K.VTEALDSLTK.M	Y	41.27	10755760	0.0	5387953	2	20.89	2163	1	129	138	N
28	76	A0A171B418|A0A171B418_TRIIF	R.EEAVTLLK.E	Y	42.05	9015120	0.4	4517635	2	22.61	2360	1	66	73	N
28	77	A0A023F3T1|A0A023F3T1_TRIIF	R.EEAVTLLK.E	Y	42.05	9015120	0.4	4517635	2	22.61	2360	1	141	148	N
28	78	A0A0P4VSI3|A0A0P4VSI3_9HEMI	R.EEAVTLLK.D	Y	42.05	9015120	0.4	4517635	2	22.61	2360	1	152	159	N
28	79	A0A224XSF1|A0A224XSF1_9HEMI	R.EEAVTLLK.E	Y	42.05	9015120	0.4	4517635	2	22.61	2360	1	154	161	N
28	80	A0A069DTK0|A0A069DTK0_9HEMI	R.EEAVTLLK.E	Y	42.05	9015120	0.4	4517635	2	22.61	2360	1	154	161	N
28	81	A0A0V0GER4|A0A0V0GER4_TRIDM	R.EEAVTLLK.E	Y	42.05	9015120	0.4	4517635	2	22.61	2360	1	154	161	N
28	82	T1HXL2|T1HXL2_RHOPR	R.EEAVTLLK.D	Y	42.05	9015120	0.4	4517635	2	22.61	2360	1	169	176	N
60	89	T1HZ69|T1HZ69_RHOPR	R.TDITELR.A	Y	38.04	8464447	0.6	4242299	2	17.13	1726	1	11	17	N
Rp 2
Protein Group	Protein ID	Protein Accession	Peptide	Unique	-10lgP	Mass	ppm	m/z	z	RT	Scan	#Spec	Start	End	PTM
9	5	T1H7P5|T1H7P5_RHOPR	R.YC(+57.02)AALAAGTASGK.L	N	110.22	12395918	0.3	6208033	2	16.21	1604	2	58	70	Y
9	5	T1H7P5|T1H7P5_RHOPR	K.SAVSAATLEFSK.F	Y	86.62	12096240	0.1	6058193	2	24.08	2508	3	169	180	N
9	5	T1H7P5|T1H7P5_RHOPR	K.NAIAQTGFNK.D	N	77.89	10625458	0.0	5322802	2	16.00	1575	1	23	32	N
9	5	T1H7P5|T1H7P5_RHOPR	K.RYC(+57.02)AALAAGTASGK.L	N	69.50	13956929	-0.3	6988535	2	14.75	1428	2	57	70	Y
9	5	T1H7P5|T1H7P5_RHOPR	K.ENNC(+57.02)AYDNDSLK.S	Y	67.95	14415780	0.2	7217964	2	14.76	1429	1	186	197	Y
9	5	T1H7P5|T1H7P5_RHOPR	K.YTANFK.K	N	50.97	7423650	-0.1	3721897	2	14.66	1418	1	100	105	N
9	5	T1H7P5|T1H7P5_RHOPR	K.EALYHYDPK.T	N	44.33	11345345	0.2	5682747	2	17.67	1784	1	73	81	N
9	6	R4G8M6|R4G8M6_RHOPR	R.YC(+57.02)AALAAGTASGK.L	N	110.22	12395918	0.3	6208033	2	16.21	1604	2	63	75	Y
9	6	R4G8M6|R4G8M6_RHOPR	K.NALAQTGFNK.D	N	77.89	10625458	0.0	5322802	2	16.00	1575	1	28	37	N
9	6	R4G8M6|R4G8M6_RHOPR	K.RYC(+57.02)AALAAGTASGK.L	N	69.50	13956929	-0.3	6988535	2	14.75	1428	2	62	75	Y
9	6	R4G8M6|R4G8M6_RHOPR	K.FSDFISTK.D	Y	64.62	9434651	0.4	4727400	2	24.29	2531	2	183	190	N
9	6	R4G8M6|R4G8M6_RHOPR	K.YTANFK.K	N	50.97	7423650	-0.1	3721897	2	14.66	1418	1	105	110	N
9	6	R4G8M6|R4G8M6_RHOPR	K.GAVTAASLK.F	Y	50.55	8164705	0.3	4092426	2	13.84	1330	1	174	182	N
9	6	R4G8M6|R4G8M6_RHOPR	K.EALYHYDPK.T	N	44.33	11345345	0.2	5682747	2	17.67	1784	1	78	86	N
2	48	E2J7J6|E2J7J6_9HEMI	K.AGFAGDDAPR.A	Y	53.64	9754410	0.3	4887279	2	14.72	1425	1	20	29	N
2	49	R4FR88|R4FR88_RHOPR	K.AGFAGDDAPR.A	Y	53.64	9754410	0.3	4887279	2	14.72	1425	1	20	29	N
2	50	T1HVE5|T1HVE5_RHOPR	K.AGFAGDDAPR.A	Y	53.64	9754410	0.3	4887279	2	14.72	1425	1	18	27	N
2	51	A0A0P4VVE9|A0A0P4VVE9_9HEMI	K.AGFAGDDAPR.A	Y	53.64	9754410	0.3	4887279	2	14.72	1425	1	20	29	N
2	52	R4FQA8|R4FQA8_RHOPR	K.AGFAGDDAPR.A	Y	53.64	9754410	0.3	4887279	2	14.72	1425	1	20	29	N
2	53	A0A023F5W2|A0A023F5W2_TRIIF	K.AGFAGDDAPR.A	Y	53.64	9754410	0.3	4887279	2	14.72	1425	1	20	29	N
2	54	T1I0Q5|T1I0Q5_RHOPR	K.AGFAGDDAPR.A	Y	53.64	9754410	0.3	4887279	2	14.72	1425	1	20	29	N
2	55	R4FQ90|R4FQ90_RHOPR	K.AGFAGDDAPR.A	Y	53.64	9754410	0.3	4887279	2	14.72	1425	1	20	29	N
2	56	A0A170ZGA9|A0A170ZGA9_TRIIF	K.AGFAGDDAPR.A	Y	53.64	9754410	0.3	4887279	2	14.72	1425	1	20	29	N
2	57	A0A0P4VSB2|A0A0P4VSB2_9HEMI	K.AGFAGDDAPR.A	Y	53.64	9754410	0.3	4887279	2	14.72	1425	1	20	29	N
2	58	A0A224XRR1|A0A224XRR1_9HEMI	K.AGFAGDDAPR.A	Y	53.64	9754410	0.3	4887279	2	14.72	1425	1	20	29	N
2	59	A0A0V0G386|A0A0V0G386_TRIDM	K.AGFAGDDAPR.A	Y	53.64	9754410	0.3	4887279	2	14.72	1425	1	20	29	N
2	60	T1HZ52|T1HZ52_RHOPR	K.AGFAGDDAPR.A	Y	53.64	9754410	0.3	4887279	2	14.72	1425	1	28	37	N
69	62	R7WQL3|R7WQL3_9NOCA	R.GIAGEDGFR.D	Y	46.91	9204352	0.2	4612250	2	18.05	1832	1	50	58	N
22	63	A0A0N7Z8Q2|A0A0N7Z8Q2_9HEMI	K.NYALVYR.C	Y	44.08	8974708	0.0	4497427	2	22.34	2318	1	108	114	N
22	64	T1HDI2|T1HDI2_RHOPR	K.NYALVYR.C	Y	44.08	8974708	0.0	4497427	2	22.34	2318	1	111	117	N
22	65	Q94731|Q94731_RHOPR	K.NYALVYR.C	Y	44.08	8974708	0.0	4497427	2	22.34	2318	1	119	125	N
22	66	R4FPG4|R4FPG4_RHOPR	K.NYALVYR.C	Y	44.08	8974708	0.0	4497427	2	22.34	2318	1	119	125	N
22	67	A6YPD5|A6YPD5_TRIIF	K.NYAIVYR.C	Y	44.08	8974708	0.0	4497427	2	22.34	2318	1	130	136	N
22	68	A0A069DXA4|A0A069DXA4_9HEMI	K.NYAIVYR.C	Y	44.08	8974708	0.0	4497427	2	22.34	2318	1	154	160	N
12	92	T1HD19|T1HD19_RHOPR	K.QGGYEISASLQR.H	Y	38.67	13076470	-0.3	6548306	2	13.86	1333	3	88	99	N
12	93	A0A224XHA8|A0A224XHA8_9HEMI	K.QGGYEISASLQR.H	Y	38.67	13076470	-0.3	6548306	2	13.86	1333	3	1393	1404	N
Rp 3
Protein Group	Protein ID	Protein Accession	Peptide	Unique	-10lgP	Mass	ppm	m/z	z	RT	Scan	#Spec	Start	End	PTM
8	13	T1HU08|T1HU08_RHOPR	R.TGESLYYR.H	Y	75.71	9874661	0.1	4947404	2	18.76	2040	1	258	265	N
8	13	T1HU08|T1HU08_RHOPR	R.YTC(+57.02)GVPNR.Y	Y	73.89	9654389	-0.1	4837267	2	12.72	1259	1	600	607	Y
8	13	T1HU08|T1HU08_RHOPR	K.LVAGENVLER.N	Y	56.68	10986033	0.2	5503090	2	20.29	2224	1	553	562	N
8	13	T1HU08|T1HU08_RHOPR	R.LAFVEIDRFPVK.L	Y	55.06	14328077	-0.2	4786098	3	30.02	3450	2	541	552	N
8	13	T1HU08|T1HU08_RHOPR	R.LAFVEIDR.F	Y	54.48	9615233	-0.4	4817687	2	26.20	2928	1	541	548	N
8	13	T1HU08|T1HU08_RHOPR	K.DFDTFYR.A	Y	42.13	9624133	0.3	4822141	2	26.33	2944	3	117	123	N
8	13	T1HU08|T1HU08_RHOPR	R.YLLER.L	Y	40.81	6923857	0.2	3472002	2	18.56	2015	1	273	277	N
8	13	T1HU08|T1HU08_RHOPR	K.ISYLR.E	Y	35.77	6503751	0.2	3261949	2	17.31	1841	1	221	225	N
8	13	T1HU08|T1HU08_RHOPR	K.LADTDFLKR.Q	Y	35.36	10775818	-0.1	5397981	2	20.99	2324	1	29	37	N
9	18	T1H7P5|T1H7P5_RHOPR	R.YC(+57.02)AALAAGTASGK.L	N	81.07	12395918	0.3	6208033	2	16.09	1674	1	58	70	Y
9	18	T1H7P5|T1H7P5_RHOPR	K.NAIAQTGFNK.D	N	80.83	10625458	0.0	5322802	2	15.97	1658	1	23	32	N
9	18	T1H7P5|T1H7P5_RHOPR	K.SAVSAATLEFSK.F	Y	68.31	12096240	0.6	6058196	2	23.74	2643	1	169	180	N
9	18	T1H7P5|T1H7P5_RHOPR	K.RYC(+57.02)AALAAGTASGK.L	N	67.02	13956929	0.0	4662382	3	14.56	1481	1	57	70	Y
9	18	T1H7P5|T1H7P5_RHOPR	K.YTANFK.K	N	49.32	7423650	-0.1	3721897	2	14.69	1496	1	100	105	N
9	17	R4G8M6|R4G8M6_RHOPR	R.YC(+57.02)AALAAGTASGK.L	N	81.07	12395918	0.3	6208033	2	16.09	1674	1	63	75	Y
9	17	R4G8M6|R4G8M6_RHOPR	K.NALAQTGFNK.D	N	80.83	10625458	0.0	5322802	2	15.97	1658	1	28	37	N
9	17	R4G8M6|R4G8M6_RHOPR	K.RYC(+57.02)AALAAGTASGK.L	N	67.02	13956929	0.0	4662382	3	14.56	1481	1	62	75	Y
9	17	R4G8M6|R4G8M6_RHOPR	K.FSDFISTK.D	Y	54.33	9434651	-0.3	4727397	2	22.49	2496	1	183	190	N
9	17	R4G8M6|R4G8M6_RHOPR	K.YTANFK.K	N	49.32	7423650	-0.1	3721897	2	14.69	1496	1	105	110	N
2	19	R4FR88|R4FR88_RHOPR	K.AGFAGDDAPR.A	Y	57.56	9754410	-0.3	4887276	2	14.36	1460	1	20	29	N
2	19	R4FR88|R4FR88_RHOPR	K.SYELPDGQVITIGNER.F	Y	56.86	17898846	-0.5	8959492	2	30.46	3512	1	240	255	N
2	19	R4FR88|R4FR88_RHOPR	R.GYSFTTTAER.E	Y	45.08	11315197	0.0	5667671	2	19.62	2142	1	198	207	N
2	19	R4FR88|R4FR88_RHOPR	K.IIAPPER.K	Y	41.07	7944650	-0.2	3982397	2	14.75	1504	1	330	336	N
2	20	A0A023F5W2|A0A023F5W2_TRIIF	K.AGFAGDDAPR.A	Y	57.56	9754410	-0.3	4887276	2	14.36	1460	1	20	29	N
2	20	A0A023F5W2|A0A023F5W2_TRIIF	K.SYELPDGQVITIGNER.F	Y	56.86	17898846	-0.5	8959492	2	30.46	3512	1	240	255	N
2	20	A0A023F5W2|A0A023F5W2_TRIIF	R.GYSFTTTAER.E	Y	45.08	11315197	0.0	5667671	2	19.62	2142	1	198	207	N
2	20	A0A023F5W2|A0A023F5W2_TRIIF	K.IIAPPER.K	Y	41.07	7944650	-0.2	3982397	2	14.75	1504	1	330	336	N
2	21	T1I0Q5|T1I0Q5_RHOPR	K.AGFAGDDAPR.A	Y	57.56	9754410	-0.3	4887276	2	14.36	1460	1	20	29	N
2	21	T1I0Q5|T1I0Q5_RHOPR	K.SYELPDGQVITIGNER.F	Y	56.86	17898846	-0.5	8959492	2	30.46	3512	1	240	255	N
2	21	T1I0Q5|T1I0Q5_RHOPR	R.GYSFTTTAER.E	Y	45.08	11315197	0.0	5667671	2	19.62	2142	1	198	207	N
2	21	T1I0Q5|T1I0Q5_RHOPR	K.IIAPPER.K	Y	41.07	7944650	-0.2	3982397	2	14.75	1504	1	330	336	N
2	22	R4FQ90|R4FQ90_RHOPR	K.AGFAGDDAPR.A	Y	57.56	9754410	-0.3	4887276	2	14.36	1460	1	20	29	N
2	22	R4FQ90|R4FQ90_RHOPR	K.SYELPDGQVITIGNER.F	Y	56.86	17898846	-0.5	8959492	2	30.46	3512	1	240	255	N
2	22	R4FQ90|R4FQ90_RHOPR	R.GYSFTTTAER.E	Y	45.08	11315197	0.0	5667671	2	19.62	2142	1	198	207	N
2	22	R4FQ90|R4FQ90_RHOPR	K.IIAPPER.K	Y	41.07	7944650	-0.2	3982397	2	14.75	1504	1	330	336	N
2	23	A0A0P4VSB2|A0A0P4VSB2_9HEMI	K.AGFAGDDAPR.A	Y	57.56	9754410	-0.3	4887276	2	14.36	1460	1	20	29	N
2	23	A0A0P4VSB2|A0A0P4VSB2_9HEMI	K.SYELPDGQVITIGNER.F	Y	56.86	17898846	-0.5	8959492	2	30.46	3512	1	240	255	N
2	23	A0A0P4VSB2|A0A0P4VSB2_9HEMI	R.GYSFTTTAER.E	Y	45.08	11315197	0.0	5667671	2	19.62	2142	1	198	207	N
2	23	A0A0P4VSB2|A0A0P4VSB2_9HEMI	K.IIAPPER.K	Y	41.07	7944650	-0.2	3982397	2	14.75	1504	1	330	336	N
2	24	T1HVE5|T1HVE5_RHOPR	K.AGFAGDDAPR.A	Y	57.56	9754410	-0.3	4887276	2	14.36	1460	1	18	27	N
2	24	T1HVE5|T1HVE5_RHOPR	K.SYELPDGQVITIGNER.F	Y	56.86	17898846	-0.5	8959492	2	30.46	3512	1	238	253	N
2	24	T1HVE5|T1HVE5_RHOPR	R.GYSFTTTAER.E	Y	45.08	11315197	0.0	5667671	2	19.62	2142	1	196	205	N
2	24	T1HVE5|T1HVE5_RHOPR	K.IIAPPER.K	Y	41.07	7944650	-0.2	3982397	2	14.75	1504	1	328	334	N
2	25	A0A0P4VVE9|A0A0P4VVE9_9HEMI	K.AGFAGDDAPR.A	Y	57.56	9754410	-0.3	4887276	2	14.36	1460	1	20	29	N
2	25	A0A0P4VVE9|A0A0P4VVE9_9HEMI	K.SYELPDGQVITIGNER.F	Y	56.86	17898846	-0.5	8959492	2	30.46	3512	1	240	255	N
2	25	A0A0P4VVE9|A0A0P4VVE9_9HEMI	R.GYSFTTTAER.E	Y	45.08	11315197	0.0	5667671	2	19.62	2142	1	198	207	N
2	25	A0A0P4VVE9|A0A0P4VVE9_9HEMI	K.IIAPPER.K	Y	41.07	7944650	-0.2	3982397	2	14.75	1504	1	330	336	N
2	26	A0A170ZGA9|A0A170ZGA9_TRIIF	K.AGFAGDDAPR.A	Y	57.56	9754410	-0.3	4887276	2	14.36	1460	1	20	29	N
2	26	A0A170ZGA9|A0A170ZGA9_TRIIF	K.SYELPDGQVITIGNER.F	Y	56.86	17898846	-0.5	8959492	2	30.46	3512	1	240	255	N
2	26	A0A170ZGA9|A0A170ZGA9_TRIIF	R.GYSFTTTAER.E	Y	45.08	11315197	0.0	5667671	2	19.62	2142	1	198	207	N
2	26	A0A170ZGA9|A0A170ZGA9_TRIIF	K.IIAPPER.K	Y	41.07	7944650	-0.2	3982397	2	14.75	1504	1	330	336	N
2	27	A0A224XRR1|A0A224XRR1_9HEMI	K.AGFAGDDAPR.A	Y	57.56	9754410	-0.3	4887276	2	14.36	1460	1	20	29	N
2	27	A0A224XRR1|A0A224XRR1_9HEMI	K.SYELPDGQVITIGNER.F	Y	56.86	17898846	-0.5	8959492	2	30.46	3512	1	240	255	N
2	27	A0A224XRR1|A0A224XRR1_9HEMI	R.GYSFTTTAER.E	Y	45.08	11315197	0.0	5667671	2	19.62	2142	1	198	207	N
2	27	A0A224XRR1|A0A224XRR1_9HEMI	K.IIAPPER.K	Y	41.07	7944650	-0.2	3982397	2	14.75	1504	1	330	336	N
2	28	R4FQA8|R4FQA8_RHOPR	K.AGFAGDDAPR.A	Y	57.56	9754410	-0.3	4887276	2	14.36	1460	1	20	29	N
2	28	R4FQA8|R4FQA8_RHOPR	K.SYELPDGQVITIGNER.F	Y	56.86	17898846	-0.5	8959492	2	30.46	3512	1	240	255	N
2	28	R4FQA8|R4FQA8_RHOPR	R.GYSFTTTAER.E	Y	45.08	11315197	0.0	5667671	2	19.62	2142	1	198	207	N
2	28	R4FQA8|R4FQA8_RHOPR	K.IIAPPER.K	Y	41.07	7944650	-0.2	3982397	2	14.75	1504	1	330	336	N
2	29	A0A0V0G386|A0A0V0G386_TRIDM	K.AGFAGDDAPR.A	Y	57.56	9754410	-0.3	4887276	2	14.36	1460	1	20	29	N
2	29	A0A0V0G386|A0A0V0G386_TRIDM	K.SYELPDGQVITIGNER.F	Y	56.86	17898846	-0.5	8959492	2	30.46	3512	1	240	255	N
2	29	A0A0V0G386|A0A0V0G386_TRIDM	R.GYSFTTTAER.E	Y	45.08	11315197	0.0	5667671	2	19.62	2142	1	198	207	N
2	29	A0A0V0G386|A0A0V0G386_TRIDM	K.IIAPPER.K	Y	41.07	7944650	-0.2	3982397	2	14.75	1504	1	330	336	N
2	30	T1HZ52|T1HZ52_RHOPR	K.AGFAGDDAPR.A	Y	57.56	9754410	-0.3	4887276	2	14.36	1460	1	28	37	N
2	30	T1HZ52|T1HZ52_RHOPR	K.SYELPDGQVITIGNER.F	Y	56.86	17898846	-0.5	8959492	2	30.46	3512	1	247	262	N
2	30	T1HZ52|T1HZ52_RHOPR	R.GYSFTTTAER.E	Y	45.08	11315197	0.0	5667671	2	19.62	2142	1	206	215	N
2	30	T1HZ52|T1HZ52_RHOPR	K.IIAPPER.K	Y	41.07	7944650	-0.2	3982397	2	14.75	1504	1	337	343	N
18	99	A0A170Z7Y5|A0A170Z7Y5_TRIIF	R.QITVNDLPVGR.S	Y	68.47	12106670	-0.1	6063407	2	23.50	2616	1	117	127	N
18	100	A0A224XL56|A0A224XL56_9HEMI	R.QITVNDLPVGR.S	Y	68.47	12106670	-0.1	6063407	2	23.50	2616	1	136	146	N
18	101	A0A023F9I2|A0A023F9I2_TRIIF	R.QITVNDLPVGR.S	Y	68.47	12106670	-0.1	6063407	2	23.50	2616	1	137	147	N
18	102	A0A069DPX5|A0A069DPX5_9HEMI	R.QITVNDLPVGR.S	Y	68.47	12106670	-0.1	6063407	2	23.50	2616	1	137	147	N
18	103	R4G853|R4G853_RHOPR	R.QITVNDLPVGR.S	Y	68.47	12106670	-0.1	6063407	2	23.50	2616	1	137	147	N
18	104	A0A0P4VWU5|A0A0P4VWU5_9HEMI	R.QITVNDLPVGR.S	Y	68.47	12106670	-0.1	6063407	2	23.50	2616	1	137	147	N
18	105	A0A0V0GBH9|A0A0V0GBH9_TRIDM	R.QITVNDLPVGR.S	Y	68.47	12106670	-0.1	6063407	2	23.50	2616	1	137	147	N
18	106	A0A224XJS8|A0A224XJS8_9HEMI	R.QITVNDLPVGR.S	Y	68.47	12106670	-0.1	6063407	2	23.50	2616	1	161	171	N
18	107	A0A161MZ48|A0A161MZ48_TRIIF	R.QITVNDLPVGR.S	Y	68.47	12106670	-0.1	6063407	2	23.50	2616	1	174	184	N
18	108	A0A023F4A1|A0A023F4A1_TRIIF	R.QITVNDLPVGR.S	Y	68.47	12106670	-0.1	6063407	2	23.50	2616	1	176	186	N
18	109	A0A0V0G4C2|A0A0V0G4C2_TRIDM	R.QITVNDLPVGR.S	Y	68.47	12106670	-0.1	6063407	2	23.50	2616	1	176	186	N
18	110	A0A069DXR0|A0A069DXR0_9HEMI	R.QITVNDLPVGR.S	Y	68.47	12106670	-0.1	6063407	2	23.50	2616	1	177	187	N
9	98	T1I9Q5|T1I9Q5_RHOPR	K.LGSSGVQYTAK.Y	Y	68.01	11095717	0.2	5557932	2	14.11	1429	1	4	14	N
22	79	A0A0N7Z8Q2|A0A0N7Z8Q2_9HEMI	K.ITFSLGGK.E	Y	37.80	8214647	-0.2	4117395	2	24.42	2726	1	62	69	N
22	79	A0A0N7Z8Q2|A0A0N7Z8Q2_9HEMI	K.NYALVYR.C	Y	35.58	8974708	0.0	4497427	2	21.88	2431	1	108	114	N
22	80	R4FPG4|R4FPG4_RHOPR	K.ITFSLGGK.E	Y	37.80	8214647	-0.2	4117395	2	24.42	2726	1	73	80	N
22	80	R4FPG4|R4FPG4_RHOPR	K.NYALVYR.C	Y	35.58	8974708	0.0	4497427	2	21.88	2431	1	119	125	N
22	81	Q94731|Q94731_RHOPR	K.ITFSLGGK.E	Y	37.80	8214647	-0.2	4117395	2	24.42	2726	1	73	80	N
22	81	Q94731|Q94731_RHOPR	K.NYALVYR.C	Y	35.58	8974708	0.0	4497427	2	21.88	2431	1	119	125	N
60	114	T1HZ69|T1HZ69_RHOPR	R.TDITELR.A	Y	47.24	8464447	0.3	4242297	2	17.50	1868	1	11	17	N
14	127	A0A4P6DEQ0|A0A4P6DEQ0_RHOPR	R.NIIIQNNKGR.L	Y	39.04	11686676	-9.5	5853355	2	27.68	3119	1	498	507	N
14	128	A0A224XLN4|A0A224XLN4_9HEMI	K.NIIIQNNKGR.L	Y	39.04	11686676	-9.5	5853355	2	27.68	3119	1	498	507	N
14	129	A0A023F600|A0A023F600_TRIIF	K.NIIIQNNKGR.L	Y	39.04	11686676	-9.5	5853355	2	27.68	3119	1	498	507	N
47	97	A0A023F204|A0A023F204_TRIIF	K.SALETQLR.M	Y	35.72	9164978	0.1	4592562	2	13.44	1346	1	1651	1658	N
Rp 4
Protein Group	Protein ID	Protein Accession	Peptide	Unique	-10lgP	Mass	ppm	m/z	z	RT	Scan	#Spec	Start	End	PTM
9	34	A0A0P4VGL9|A0A0P4VGL9_9HEMI	K.YSVVHVC(+57.02)DPSAPDYYLYAVQSR.T	Y	77.39	25882004	0.8	8637415	3	30.07	3655	1	100	121	Y
9	34	A0A0P4VGL9|A0A0P4VGL9_9HEMI	K.VSYIDTDYSK.Y	Y	61.23	11895503	0.1	5957825	2	19.16	2199	1	90	99	N
9	35	R4G8M9|R4G8M9_RHOPR	K.YSVVHVC(+57.02)DPSAPDYYLYAVQSR.T	Y	77.39	25882004	0.8	8637415	3	30.07	3655	1	140	161	Y
9	35	R4G8M9|R4G8M9_RHOPR	K.VSYIDTDYSK.Y	Y	61.23	11895503	0.1	5957825	2	19.16	2199	1	130	139	N
2	36	E2J7J6|E2J7J6_9HEMI	K.AGFAGDDAPR.A	Y	56.69	9754410	-0.5	4887275	2	14.28	1502	1	20	29	N
2	36	E2J7J6|E2J7J6_9HEMI	K.SYELPDGQVITIGNER.F	Y	45.78	17898846	1.0	8959505	2	30.44	3710	1	240	255	N
2	37	R4FR88|R4FR88_RHOPR	K.AGFAGDDAPR.A	Y	56.69	9754410	-0.5	4887275	2	14.28	1502	1	20	29	N
2	37	R4FR88|R4FR88_RHOPR	K.SYELPDGQVITIGNER.F	Y	45.78	17898846	1.0	8959505	2	30.44	3710	1	240	255	N
2	38	A0A023F5W2|A0A023F5W2_TRIIF	K.AGFAGDDAPR.A	Y	56.69	9754410	-0.5	4887275	2	14.28	1502	1	20	29	N
2	38	A0A023F5W2|A0A023F5W2_TRIIF	K.SYELPDGQVITIGNER.F	Y	45.78	17898846	1.0	8959505	2	30.44	3710	1	240	255	N
2	39	T1I0Q5|T1I0Q5_RHOPR	K.AGFAGDDAPR.A	Y	56.69	9754410	-0.5	4887275	2	14.28	1502	1	20	29	N
2	39	T1I0Q5|T1I0Q5_RHOPR	K.SYELPDGQVITIGNER.F	Y	45.78	17898846	1.0	8959505	2	30.44	3710	1	240	255	N
2	40	R4FQ90|R4FQ90_RHOPR	K.AGFAGDDAPR.A	Y	56.69	9754410	-0.5	4887275	2	14.28	1502	1	20	29	N
2	40	R4FQ90|R4FQ90_RHOPR	K.SYELPDGQVITIGNER.F	Y	45.78	17898846	1.0	8959505	2	30.44	3710	1	240	255	N
2	41	A0A0P4VSB2|A0A0P4VSB2_9HEMI	K.AGFAGDDAPR.A	Y	56.69	9754410	-0.5	4887275	2	14.28	1502	1	20	29	N
2	41	A0A0P4VSB2|A0A0P4VSB2_9HEMI	K.SYELPDGQVITIGNER.F	Y	45.78	17898846	1.0	8959505	2	30.44	3710	1	240	255	N
2	46	T1HVE5|T1HVE5_RHOPR	K.AGFAGDDAPR.A	Y	56.69	9754410	-0.5	4887275	2	14.28	1502	1	18	27	N
2	46	T1HVE5|T1HVE5_RHOPR	K.SYELPDGQVITIGNER.F	Y	45.78	17898846	1.0	8959505	2	30.44	3710	1	238	253	N
2	47	A0A0P4VVE9|A0A0P4VVE9_9HEMI	K.AGFAGDDAPR.A	Y	56.69	9754410	-0.5	4887275	2	14.28	1502	1	20	29	N
2	47	A0A0P4VVE9|A0A0P4VVE9_9HEMI	K.SYELPDGQVITIGNER.F	Y	45.78	17898846	1.0	8959505	2	30.44	3710	1	240	255	N
2	48	A0A170ZGA9|A0A170ZGA9_TRIIF	K.AGFAGDDAPR.A	Y	56.69	9754410	-0.5	4887275	2	14.28	1502	1	20	29	N
2	48	A0A170ZGA9|A0A170ZGA9_TRIIF	K.SYELPDGQVITIGNER.F	Y	45.78	17898846	1.0	8959505	2	30.44	3710	1	240	255	N
2	49	A0A224XRR1|A0A224XRR1_9HEMI	K.AGFAGDDAPR.A	Y	56.69	9754410	-0.5	4887275	2	14.28	1502	1	20	29	N
2	49	A0A224XRR1|A0A224XRR1_9HEMI	K.SYELPDGQVITIGNER.F	Y	45.78	17898846	1.0	8959505	2	30.44	3710	1	240	255	N
2	50	R4FQA8|R4FQA8_RHOPR	K.AGFAGDDAPR.A	Y	56.69	9754410	-0.5	4887275	2	14.28	1502	1	20	29	N
2	50	R4FQA8|R4FQA8_RHOPR	K.SYELPDGQVITIGNER.F	Y	45.78	17898846	1.0	8959505	2	30.44	3710	1	240	255	N
2	51	A0A0V0G386|A0A0V0G386_TRIDM	K.AGFAGDDAPR.A	Y	56.69	9754410	-0.5	4887275	2	14.28	1502	1	20	29	N
2	51	A0A0V0G386|A0A0V0G386_TRIDM	K.SYELPDGQVITIGNER.F	Y	45.78	17898846	1.0	8959505	2	30.44	3710	1	240	255	N
2	52	T1HZ52|T1HZ52_RHOPR	K.AGFAGDDAPR.A	Y	56.69	9754410	-0.5	4887275	2	14.28	1502	1	28	37	N
2	52	T1HZ52|T1HZ52_RHOPR	K.SYELPDGQVITIGNER.F	Y	45.78	17898846	1.0	8959505	2	30.44	3710	1	247	262	N
18	70	A0A170Z7Y5|A0A170Z7Y5_TRIIF	R.QITVNDLPVGR.S	Y	58.52	12106670	0.3	6063409	2	23.53	2765	1	117	127	N
18	71	A0A224XL56|A0A224XL56_9HEMI	R.QITVNDLPVGR.S	Y	58.52	12106670	0.3	6063409	2	23.53	2765	1	136	146	N
18	72	A0A023F9I2|A0A023F9I2_TRIIF	R.QITVNDLPVGR.S	Y	58.52	12106670	0.3	6063409	2	23.53	2765	1	137	147	N
18	73	A0A069DPX5|A0A069DPX5_9HEMI	R.QITVNDLPVGR.S	Y	58.52	12106670	0.3	6063409	2	23.53	2765	1	137	147	N
18	74	R4G853|R4G853_RHOPR	R.QITVNDLPVGR.S	Y	58.52	12106670	0.3	6063409	2	23.53	2765	1	137	147	N
18	75	A0A0P4VWU5|A0A0P4VWU5_9HEMI	R.QITVNDLPVGR.S	Y	58.52	12106670	0.3	6063409	2	23.53	2765	1	137	147	N
18	76	A0A0V0GBH9|A0A0V0GBH9_TRIDM	R.QITVNDLPVGR.S	Y	58.52	12106670	0.3	6063409	2	23.53	2765	1	137	147	N
18	77	A0A224XJS8|A0A224XJS8_9HEMI	R.QITVNDLPVGR.S	Y	58.52	12106670	0.3	6063409	2	23.53	2765	1	161	171	N
18	78	A0A161MZ48|A0A161MZ48_TRIIF	R.QITVNDLPVGR.S	Y	58.52	12106670	0.3	6063409	2	23.53	2765	1	174	184	N
18	79	A0A023F4A1|A0A023F4A1_TRIIF	R.QITVNDLPVGR.S	Y	58.52	12106670	0.3	6063409	2	23.53	2765	1	176	186	N
18	80	A0A0V0G4C2|A0A0V0G4C2_TRIDM	R.QITVNDLPVGR.S	Y	58.52	12106670	0.3	6063409	2	23.53	2765	1	176	186	N
18	81	A0A069DXR0|A0A069DXR0_9HEMI	R.QITVNDLPVGR.S	Y	58.52	12106670	0.3	6063409	2	23.53	2765	1	177	187	N
60	92	T1HZ69|T1HZ69_RHOPR	R.TDITELR.A	Y	48.79	8464447	0.3	4242298	2	17.46	1960	1	11	17	N
26	106	T1HZJ8|T1HZJ8_RHOPR	K.VSTDSEATNTKKADSTTNIGTK.A	Y	38.51	22681082	3.4	7570459	3	28.47	3425	1	523	544	N
15	111	A0A023EY43|A0A023EY43_TRIIF	K.KQLPAEPR.T	Y	35.44	9375345	-0.5	4697743	2	24.11	2839	1	547	554	N
66	143	T1HU42|T1HU42_RHOPR	K.TAPPIR.L	Y	35.12	6533860	0.9	3277006	2	18.63	2132	1	252	257	N
50	410	A0A023F671|A0A023F671_TRIIF	K.ETRLR.E	Y	33.93	6733871	0.2	3377009	2	14.93	1597	1	343	347	N
50	1139	A0A069DYD7|A0A069DYD7_9HEMI	K.ETRLR.E	Y	33.93	6733871	0.2	3377009	2	14.93	1597	1	957	961	N
50	1140	A0A224XH17|A0A224XH17_9HEMI	K.ETRLR.E	Y	33.93	6733871	0.2	3377009	2	14.93	1597	1	2267	2271	N
14	112	A0A4P6DEQ0|A0A4P6DEQ0_RHOPR	R.NIIIQNNKGR.L	Y	31.93	11686676	-9.3	5853356	2	27.59	3302	1	498	507	N
14	113	A0A224XLN4|A0A224XLN4_9HEMI	K.NIIIQNNKGR.L	Y	31.93	11686676	-9.3	5853356	2	27.59	3302	1	498	507	N
14	114	A0A023F600|A0A023F600_TRIIF	K.NIIIQNNKGR.L	Y	31.93	11686676	-9.3	5853356	2	27.59	3302	1	498	507	N
55	115	A0A224XJX1|A0A224XJX1_9HEMI	K.IVELEEELR.V	Y	31.69	11286027	-1.1	5653080	2	26.31	3123	1	190	198	N
55	116	A0A4P6D9C2|A0A4P6D9C2_RHOPR	K.IVELEEELR.V	Y	31.69	11286027	-1.1	5653080	2	26.31	3123	1	158	166	N
55	117	A0A170Y0V3|A0A170Y0V3_TRIIF	K.IVELEEELR.V	Y	31.69	11286027	-1.1	5653080	2	26.31	3123	1	190	198	N
55	118	R4FNF3|R4FNF3_RHOPR	K.IVELEEELR.V	Y	31.69	11286027	-1.1	5653080	2	26.31	3123	1	190	198	N
55	119	A0A069DYF0|A0A069DYF0_9HEMI	K.IVELEEELR.V	Y	31.69	11286027	-1.1	5653080	2	26.31	3123	1	190	198	N
55	120	R4G8W4|R4G8W4_RHOPR	K.IVELEEELR.V	Y	31.69	11286027	-1.1	5653080	2	26.31	3123	1	266	274	N
Rp 5
Protein Group	Protein ID	Protein Accession	Peptide	Unique	-10lgP	Mass	ppm	m/z	z	RT	Scan	#Spec	Start	End	PTM
64	48	T1HX12|T1HX12_RHOPR	R.ASDSADFTRAR.L	Y	40.05	11955581	-0.3	5987861	2	17.28	1781	1	1237	1247	N
9	43	Q9TY55|Q9TY55_RHOPR	K.TSFYNIGEGK.L	Y	35.86	11145294	0.0	5582720	2	22.39	2385	1	87	96	N
27	86	T1HDK6|T1HDK6_RHOPR	K.DTISELR.E	Y	38.18	8324290	0.2	4172219	2	16.87	1732	1	44	50	N
Rp 6
Protein Group	Protein ID	Protein Accession	Peptide	Unique	-10lgP	Mass	ppm	m/z	z	RT	Scan	#Spec	Start	End	PTM
2	27	R4FR88|R4FR88_RHOPR	K.AGFAGDDAPR.A	Y	50.99	9754410	0.3	4887279	2	14.68	1455	1	20	29	N
2	27	R4FR88|R4FR88_RHOPR	R.GYSFTTTAER.E	Y	44.41	11315197	0.5	5667674	2	19.86	2102	1	198	207	N
2	27	R4FR88|R4FR88_RHOPR	K.IIAPPER.K	Y	41.26	7944650	0.2	3982398	2	14.88	1479	1	330	336	N
2	27	R4FR88|R4FR88_RHOPR	K.SYELPDGQVITIGNER.F	Y	34.92	17898846	-0.2	8959494	2	31.00	3420	1	240	255	N
2	28	T1HVE5|T1HVE5_RHOPR	K.AGFAGDDAPR.A	Y	50.99	9754410	0.3	4887279	2	14.68	1455	1	18	27	N
2	28	T1HVE5|T1HVE5_RHOPR	R.GYSFTTTAER.E	Y	44.41	11315197	0.5	5667674	2	19.86	2102	1	196	205	N
2	28	T1HVE5|T1HVE5_RHOPR	K.IIAPPER.K	Y	41.26	7944650	0.2	3982398	2	14.88	1479	1	328	334	N
2	28	T1HVE5|T1HVE5_RHOPR	K.SYELPDGQVITIGNER.F	Y	34.92	17898846	-0.2	8959494	2	31.00	3420	1	238	253	N
2	29	A0A0P4VVE9|A0A0P4VVE9_9HEMI	K.AGFAGDDAPR.A	Y	50.99	9754410	0.3	4887279	2	14.68	1455	1	20	29	N
2	29	A0A0P4VVE9|A0A0P4VVE9_9HEMI	R.GYSFTTTAER.E	Y	44.41	11315197	0.5	5667674	2	19.86	2102	1	198	207	N
2	29	A0A0P4VVE9|A0A0P4VVE9_9HEMI	K.IIAPPER.K	Y	41.26	7944650	0.2	3982398	2	14.88	1479	1	330	336	N
2	29	A0A0P4VVE9|A0A0P4VVE9_9HEMI	K.SYELPDGQVITIGNER.F	Y	34.92	17898846	-0.2	8959494	2	31.00	3420	1	240	255	N
2	30	R4FQA8|R4FQA8_RHOPR	K.AGFAGDDAPR.A	Y	50.99	9754410	0.3	4887279	2	14.68	1455	1	20	29	N
2	30	R4FQA8|R4FQA8_RHOPR	R.GYSFTTTAER.E	Y	44.41	11315197	0.5	5667674	2	19.86	2102	1	198	207	N
2	30	R4FQA8|R4FQA8_RHOPR	K.IIAPPER.K	Y	41.26	7944650	0.2	3982398	2	14.88	1479	1	330	336	N
2	30	R4FQA8|R4FQA8_RHOPR	K.SYELPDGQVITIGNER.F	Y	34.92	17898846	-0.2	8959494	2	31.00	3420	1	240	255	N
2	31	A0A023F5W2|A0A023F5W2_TRIIF	K.AGFAGDDAPR.A	Y	50.99	9754410	0.3	4887279	2	14.68	1455	1	20	29	N
2	31	A0A023F5W2|A0A023F5W2_TRIIF	R.GYSFTTTAER.E	Y	44.41	11315197	0.5	5667674	2	19.86	2102	1	198	207	N
2	31	A0A023F5W2|A0A023F5W2_TRIIF	K.IIAPPER.K	Y	41.26	7944650	0.2	3982398	2	14.88	1479	1	330	336	N
2	31	A0A023F5W2|A0A023F5W2_TRIIF	K.SYELPDGQVITIGNER.F	Y	34.92	17898846	-0.2	8959494	2	31.00	3420	1	240	255	N
2	32	T1I0Q5|T1I0Q5_RHOPR	K.AGFAGDDAPR.A	Y	50.99	9754410	0.3	4887279	2	14.68	1455	1	20	29	N
2	32	T1I0Q5|T1I0Q5_RHOPR	R.GYSFTTTAER.E	Y	44.41	11315197	0.5	5667674	2	19.86	2102	1	198	207	N
2	32	T1I0Q5|T1I0Q5_RHOPR	K.IIAPPER.K	Y	41.26	7944650	0.2	3982398	2	14.88	1479	1	330	336	N
2	32	T1I0Q5|T1I0Q5_RHOPR	K.SYELPDGQVITIGNER.F	Y	34.92	17898846	-0.2	8959494	2	31.00	3420	1	240	255	N
2	33	R4FQ90|R4FQ90_RHOPR	K.AGFAGDDAPR.A	Y	50.99	9754410	0.3	4887279	2	14.68	1455	1	20	29	N
2	33	R4FQ90|R4FQ90_RHOPR	R.GYSFTTTAER.E	Y	44.41	11315197	0.5	5667674	2	19.86	2102	1	198	207	N
2	33	R4FQ90|R4FQ90_RHOPR	K.IIAPPER.K	Y	41.26	7944650	0.2	3982398	2	14.88	1479	1	330	336	N
2	33	R4FQ90|R4FQ90_RHOPR	K.SYELPDGQVITIGNER.F	Y	34.92	17898846	-0.2	8959494	2	31.00	3420	1	240	255	N
2	34	A0A170ZGA9|A0A170ZGA9_TRIIF	K.AGFAGDDAPR.A	Y	50.99	9754410	0.3	4887279	2	14.68	1455	1	20	29	N
2	34	A0A170ZGA9|A0A170ZGA9_TRIIF	R.GYSFTTTAER.E	Y	44.41	11315197	0.5	5667674	2	19.86	2102	1	198	207	N
2	34	A0A170ZGA9|A0A170ZGA9_TRIIF	K.IIAPPER.K	Y	41.26	7944650	0.2	3982398	2	14.88	1479	1	330	336	N
2	34	A0A170ZGA9|A0A170ZGA9_TRIIF	K.SYELPDGQVITIGNER.F	Y	34.92	17898846	-0.2	8959494	2	31.00	3420	1	240	255	N
2	35	A0A0P4VSB2|A0A0P4VSB2_9HEMI	K.AGFAGDDAPR.A	Y	50.99	9754410	0.3	4887279	2	14.68	1455	1	20	29	N
2	35	A0A0P4VSB2|A0A0P4VSB2_9HEMI	R.GYSFTTTAER.E	Y	44.41	11315197	0.5	5667674	2	19.86	2102	1	198	207	N
2	35	A0A0P4VSB2|A0A0P4VSB2_9HEMI	K.IIAPPER.K	Y	41.26	7944650	0.2	3982398	2	14.88	1479	1	330	336	N
2	35	A0A0P4VSB2|A0A0P4VSB2_9HEMI	K.SYELPDGQVITIGNER.F	Y	34.92	17898846	-0.2	8959494	2	31.00	3420	1	240	255	N
2	36	A0A224XRR1|A0A224XRR1_9HEMI	K.AGFAGDDAPR.A	Y	50.99	9754410	0.3	4887279	2	14.68	1455	1	20	29	N
2	36	A0A224XRR1|A0A224XRR1_9HEMI	R.GYSFTTTAER.E	Y	44.41	11315197	0.5	5667674	2	19.86	2102	1	198	207	N
2	36	A0A224XRR1|A0A224XRR1_9HEMI	K.IIAPPER.K	Y	41.26	7944650	0.2	3982398	2	14.88	1479	1	330	336	N
2	36	A0A224XRR1|A0A224XRR1_9HEMI	K.SYELPDGQVITIGNER.F	Y	34.92	17898846	-0.2	8959494	2	31.00	3420	1	240	255	N
2	37	A0A0V0G386|A0A0V0G386_TRIDM	K.AGFAGDDAPR.A	Y	50.99	9754410	0.3	4887279	2	14.68	1455	1	20	29	N
2	37	A0A0V0G386|A0A0V0G386_TRIDM	R.GYSFTTTAER.E	Y	44.41	11315197	0.5	5667674	2	19.86	2102	1	198	207	N
2	37	A0A0V0G386|A0A0V0G386_TRIDM	K.IIAPPER.K	Y	41.26	7944650	0.2	3982398	2	14.88	1479	1	330	336	N
2	37	A0A0V0G386|A0A0V0G386_TRIDM	K.SYELPDGQVITIGNER.F	Y	34.92	17898846	-0.2	8959494	2	31.00	3420	1	240	255	N
2	38	T1HZ52|T1HZ52_RHOPR	K.AGFAGDDAPR.A	Y	50.99	9754410	0.3	4887279	2	14.68	1455	1	28	37	N
2	38	T1HZ52|T1HZ52_RHOPR	R.GYSFTTTAER.E	Y	44.41	11315197	0.5	5667674	2	19.86	2102	1	206	215	N
2	38	T1HZ52|T1HZ52_RHOPR	K.IIAPPER.K	Y	41.26	7944650	0.2	3982398	2	14.88	1479	1	337	343	N
2	38	T1HZ52|T1HZ52_RHOPR	K.SYELPDGQVITIGNER.F	Y	34.92	17898846	-0.2	8959494	2	31.00	3420	1	247	262	N
18	78	A0A170Z7Y5|A0A170Z7Y5_TRIIF	R.QITVNDLPVGR.S	Y	63.99	12106670	-0.1	6063407	2	23.96	2574	1	117	127	N
18	79	A0A224XL56|A0A224XL56_9HEMI	R.QITVNDLPVGR.S	Y	63.99	12106670	-0.1	6063407	2	23.96	2574	1	136	146	N
18	80	A0A069DPX5|A0A069DPX5_9HEMI	R.QITVNDLPVGR.S	Y	63.99	12106670	-0.1	6063407	2	23.96	2574	1	137	147	N
18	81	R4G853|R4G853_RHOPR	R.QITVNDLPVGR.S	Y	63.99	12106670	-0.1	6063407	2	23.96	2574	1	137	147	N
18	82	A0A023F9I2|A0A023F9I2_TRIIF	R.QITVNDLPVGR.S	Y	63.99	12106670	-0.1	6063407	2	23.96	2574	1	137	147	N
18	83	A0A0P4VWU5|A0A0P4VWU5_9HEMI	R.QITVNDLPVGR.S	Y	63.99	12106670	-0.1	6063407	2	23.96	2574	1	137	147	N
18	84	A0A0V0GBH9|A0A0V0GBH9_TRIDM	R.QITVNDLPVGR.S	Y	63.99	12106670	-0.1	6063407	2	23.96	2574	1	137	147	N
18	85	A0A224XJS8|A0A224XJS8_9HEMI	R.QITVNDLPVGR.S	Y	63.99	12106670	-0.1	6063407	2	23.96	2574	1	161	171	N
18	86	A0A161MZ48|A0A161MZ48_TRIIF	R.QITVNDLPVGR.S	Y	63.99	12106670	-0.1	6063407	2	23.96	2574	1	174	184	N
18	87	A0A023F4A1|A0A023F4A1_TRIIF	R.QITVNDLPVGR.S	Y	63.99	12106670	-0.1	6063407	2	23.96	2574	1	176	186	N
18	88	A0A0V0G4C2|A0A0V0G4C2_TRIDM	R.QITVNDLPVGR.S	Y	63.99	12106670	-0.1	6063407	2	23.96	2574	1	176	186	N
18	89	A0A069DXR0|A0A069DXR0_9HEMI	R.QITVNDLPVGR.S	Y	63.99	12106670	-0.1	6063407	2	23.96	2574	1	177	187	N
33	107	A0A224XXE7|A0A224XXE7_9HEMI	R.KVFGSVAR.N	Y	39.35	8625024	-5.3	4322562	2	19.04	2009	1	58	65	N
14	103	A0A4P6DEQ0|A0A4P6DEQ0_RHOPR	R.NIIIQNNKGR.L	Y	38.15	11686676	-9.6	5853354	2	27.94	3029	1	498	507	N
Rp 7
Protein Group	Protein ID	Protein Accession	Peptide	Unique	-10lgP	Mass	ppm	m/z	z	RT	Scan	#Spec	Start	End	PTM
2	19	R4FR88|R4FR88_RHOPR	R.GYSFTTTAER.E	Y	52.90	11315197	0.4	5667673	2	19.83	2132	1	198	207	N
2	19	R4FR88|R4FR88_RHOPR	K.SYELPDGQVITIGNER.F	Y	51.75	17898846	0.3	8959498	2	30.30	3440	1	240	255	N
2	19	R4FR88|R4FR88_RHOPR	K.IIAPPER.K	Y	43.65	7944650	0.2	3982398	2	14.67	1468	1	330	336	N
2	19	R4FR88|R4FR88_RHOPR	K.AGFAGDDAPR.A	Y	42.81	9754410	0.0	4887278	2	14.39	1436	1	20	29	N
2	20	A0A023F5W2|A0A023F5W2_TRIIF	R.GYSFTTTAER.E	Y	52.90	11315197	0.4	5667673	2	19.83	2132	1	198	207	N
2	20	A0A023F5W2|A0A023F5W2_TRIIF	K.SYELPDGQVITIGNER.F	Y	51.75	17898846	0.3	8959498	2	30.30	3440	1	240	255	N
2	20	A0A023F5W2|A0A023F5W2_TRIIF	K.IIAPPER.K	Y	43.65	7944650	0.2	3982398	2	14.67	1468	1	330	336	N
2	20	A0A023F5W2|A0A023F5W2_TRIIF	K.AGFAGDDAPR.A	Y	42.81	9754410	0.0	4887278	2	14.39	1436	1	20	29	N
2	21	T1I0Q5|T1I0Q5_RHOPR	R.GYSFTTTAER.E	Y	52.90	11315197	0.4	5667673	2	19.83	2132	1	198	207	N
2	21	T1I0Q5|T1I0Q5_RHOPR	K.SYELPDGQVITIGNER.F	Y	51.75	17898846	0.3	8959498	2	30.30	3440	1	240	255	N
2	21	T1I0Q5|T1I0Q5_RHOPR	K.IIAPPER.K	Y	43.65	7944650	0.2	3982398	2	14.67	1468	1	330	336	N
2	21	T1I0Q5|T1I0Q5_RHOPR	K.AGFAGDDAPR.A	Y	42.81	9754410	0.0	4887278	2	14.39	1436	1	20	29	N
2	22	R4FQ90|R4FQ90_RHOPR	R.GYSFTTTAER.E	Y	52.90	11315197	0.4	5667673	2	19.83	2132	1	198	207	N
2	22	R4FQ90|R4FQ90_RHOPR	K.SYELPDGQVITIGNER.F	Y	51.75	17898846	0.3	8959498	2	30.30	3440	1	240	255	N
2	22	R4FQ90|R4FQ90_RHOPR	K.IIAPPER.K	Y	43.65	7944650	0.2	3982398	2	14.67	1468	1	330	336	N
2	22	R4FQ90|R4FQ90_RHOPR	K.AGFAGDDAPR.A	Y	42.81	9754410	0.0	4887278	2	14.39	1436	1	20	29	N
2	23	T1HVE5|T1HVE5_RHOPR	R.GYSFTTTAER.E	Y	52.90	11315197	0.4	5667673	2	19.83	2132	1	196	205	N
2	23	T1HVE5|T1HVE5_RHOPR	K.SYELPDGQVITIGNER.F	Y	51.75	17898846	0.3	8959498	2	30.30	3440	1	238	253	N
2	23	T1HVE5|T1HVE5_RHOPR	K.IIAPPER.K	Y	43.65	7944650	0.2	3982398	2	14.67	1468	1	328	334	N
2	23	T1HVE5|T1HVE5_RHOPR	K.AGFAGDDAPR.A	Y	42.81	9754410	0.0	4887278	2	14.39	1436	1	18	27	N
2	24	A0A0P4VVE9|A0A0P4VVE9_9HEMI	R.GYSFTTTAER.E	Y	52.90	11315197	0.4	5667673	2	19.83	2132	1	198	207	N
2	24	A0A0P4VVE9|A0A0P4VVE9_9HEMI	K.SYELPDGQVITIGNER.F	Y	51.75	17898846	0.3	8959498	2	30.30	3440	1	240	255	N
2	24	A0A0P4VVE9|A0A0P4VVE9_9HEMI	K.IIAPPER.K	Y	43.65	7944650	0.2	3982398	2	14.67	1468	1	330	336	N
2	24	A0A0P4VVE9|A0A0P4VVE9_9HEMI	K.AGFAGDDAPR.A	Y	42.81	9754410	0.0	4887278	2	14.39	1436	1	20	29	N
2	25	A0A170ZGA9|A0A170ZGA9_TRIIF	R.GYSFTTTAER.E	Y	52.90	11315197	0.4	5667673	2	19.83	2132	1	198	207	N
2	25	A0A170ZGA9|A0A170ZGA9_TRIIF	K.SYELPDGQVITIGNER.F	Y	51.75	17898846	0.3	8959498	2	30.30	3440	1	240	255	N
2	25	A0A170ZGA9|A0A170ZGA9_TRIIF	K.IIAPPER.K	Y	43.65	7944650	0.2	3982398	2	14.67	1468	1	330	336	N
2	25	A0A170ZGA9|A0A170ZGA9_TRIIF	K.AGFAGDDAPR.A	Y	42.81	9754410	0.0	4887278	2	14.39	1436	1	20	29	N
2	26	A0A224XRR1|A0A224XRR1_9HEMI	R.GYSFTTTAER.E	Y	52.90	11315197	0.4	5667673	2	19.83	2132	1	198	207	N
2	26	A0A224XRR1|A0A224XRR1_9HEMI	K.SYELPDGQVITIGNER.F	Y	51.75	17898846	0.3	8959498	2	30.30	3440	1	240	255	N
2	26	A0A224XRR1|A0A224XRR1_9HEMI	K.IIAPPER.K	Y	43.65	7944650	0.2	3982398	2	14.67	1468	1	330	336	N
2	26	A0A224XRR1|A0A224XRR1_9HEMI	K.AGFAGDDAPR.A	Y	42.81	9754410	0.0	4887278	2	14.39	1436	1	20	29	N
2	27	R4FQA8|R4FQA8_RHOPR	R.GYSFTTTAER.E	Y	52.90	11315197	0.4	5667673	2	19.83	2132	1	198	207	N
2	27	R4FQA8|R4FQA8_RHOPR	K.SYELPDGQVITIGNER.F	Y	51.75	17898846	0.3	8959498	2	30.30	3440	1	240	255	N
2	27	R4FQA8|R4FQA8_RHOPR	K.IIAPPER.K	Y	43.65	7944650	0.2	3982398	2	14.67	1468	1	330	336	N
2	27	R4FQA8|R4FQA8_RHOPR	K.AGFAGDDAPR.A	Y	42.81	9754410	0.0	4887278	2	14.39	1436	1	20	29	N
2	28	A0A0P4VSB2|A0A0P4VSB2_9HEMI	R.GYSFTTTAER.E	Y	52.90	11315197	0.4	5667673	2	19.83	2132	1	198	207	N
2	28	A0A0P4VSB2|A0A0P4VSB2_9HEMI	K.SYELPDGQVITIGNER.F	Y	51.75	17898846	0.3	8959498	2	30.30	3440	1	240	255	N
2	28	A0A0P4VSB2|A0A0P4VSB2_9HEMI	K.IIAPPER.K	Y	43.65	7944650	0.2	3982398	2	14.67	1468	1	330	336	N
2	28	A0A0P4VSB2|A0A0P4VSB2_9HEMI	K.AGFAGDDAPR.A	Y	42.81	9754410	0.0	4887278	2	14.39	1436	1	20	29	N
2	29	A0A0V0G386|A0A0V0G386_TRIDM	R.GYSFTTTAER.E	Y	52.90	11315197	0.4	5667673	2	19.83	2132	1	198	207	N
2	29	A0A0V0G386|A0A0V0G386_TRIDM	K.SYELPDGQVITIGNER.F	Y	51.75	17898846	0.3	8959498	2	30.30	3440	1	240	255	N
2	29	A0A0V0G386|A0A0V0G386_TRIDM	K.IIAPPER.K	Y	43.65	7944650	0.2	3982398	2	14.67	1468	1	330	336	N
2	29	A0A0V0G386|A0A0V0G386_TRIDM	K.AGFAGDDAPR.A	Y	42.81	9754410	0.0	4887278	2	14.39	1436	1	20	29	N
2	30	T1HZ52|T1HZ52_RHOPR	R.GYSFTTTAER.E	Y	52.90	11315197	0.4	5667673	2	19.83	2132	1	206	215	N
2	30	T1HZ52|T1HZ52_RHOPR	K.SYELPDGQVITIGNER.F	Y	51.75	17898846	0.3	8959498	2	30.30	3440	1	247	262	N
2	30	T1HZ52|T1HZ52_RHOPR	K.IIAPPER.K	Y	43.65	7944650	0.2	3982398	2	14.67	1468	1	337	343	N
2	30	T1HZ52|T1HZ52_RHOPR	K.AGFAGDDAPR.A	Y	42.81	9754410	0.0	4887278	2	14.39	1436	1	28	37	N
9	69	Q7YT14|Q7YT14_RHOPR	K.TSFYNIGEGK.L	Y	48.42	11145294	0.0	5582720	2	22.70	2494	1	87	96	N
18	79	A0A170Z7Y5|A0A170Z7Y5_TRIIF	R.QITVNDLPVGR.S	Y	55.43	12106670	0.1	6063408	2	23.80	2619	1	117	127	N
18	80	A0A224XL56|A0A224XL56_9HEMI	R.QITVNDLPVGR.S	Y	55.43	12106670	0.1	6063408	2	23.80	2619	1	136	146	N
18	81	A0A023F9I2|A0A023F9I2_TRIIF	R.QITVNDLPVGR.S	Y	55.43	12106670	0.1	6063408	2	23.80	2619	1	137	147	N
18	82	A0A069DPX5|A0A069DPX5_9HEMI	R.QITVNDLPVGR.S	Y	55.43	12106670	0.1	6063408	2	23.80	2619	1	137	147	N
18	83	R4G853|R4G853_RHOPR	R.QITVNDLPVGR.S	Y	55.43	12106670	0.1	6063408	2	23.80	2619	1	137	147	N
18	84	A0A0P4VWU5|A0A0P4VWU5_9HEMI	R.QITVNDLPVGR.S	Y	55.43	12106670	0.1	6063408	2	23.80	2619	1	137	147	N
18	85	A0A0V0GBH9|A0A0V0GBH9_TRIDM	R.QITVNDLPVGR.S	Y	55.43	12106670	0.1	6063408	2	23.80	2619	1	137	147	N
18	86	A0A224XJS8|A0A224XJS8_9HEMI	R.QITVNDLPVGR.S	Y	55.43	12106670	0.1	6063408	2	23.80	2619	1	161	171	N
18	87	A0A161MZ48|A0A161MZ48_TRIIF	R.QITVNDLPVGR.S	Y	55.43	12106670	0.1	6063408	2	23.80	2619	1	174	184	N
18	88	A0A023F4A1|A0A023F4A1_TRIIF	R.QITVNDLPVGR.S	Y	55.43	12106670	0.1	6063408	2	23.80	2619	1	176	186	N
18	89	A0A0V0G4C2|A0A0V0G4C2_TRIDM	R.QITVNDLPVGR.S	Y	55.43	12106670	0.1	6063408	2	23.80	2619	1	176	186	N
18	90	A0A069DXR0|A0A069DXR0_9HEMI	R.QITVNDLPVGR.S	Y	55.43	12106670	0.1	6063408	2	23.80	2619	1	177	187	N
22	122	R4FR66|R4FR66_RHOPR	K.YALVYR.C	Y	51.26	7834279	0.0	3927212	2	21.34	2331	1	123	128	N
22	124	R4G4E6|R4G4E6_RHOPR	K.YALVYR.C	Y	51.26	7834279	0.0	3927212	2	21.34	2331	1	121	126	N
22	127	A6YPL3|A6YPL3_TRIIF	K.YALVYR.C	Y	51.26	7834279	0.0	3927212	2	21.34	2331	1	138	143	N
9	101	A0A0P4VGL9|A0A0P4VGL9_9HEMI	K.VSYIDTDYSK.Y	Y	44.65	11895503	-0.4	5957822	2	19.68	2114	1	90	99	N
9	102	A0A0P4VRM1|A0A0P4VRM1_9HEMI	K.VSYIDTDYSK.Y	Y	44.65	11895503	-0.4	5957822	2	19.68	2114	1	129	138	N
9	103	R4G8M9|R4G8M9_RHOPR	K.VSYIDTDYSK.Y	Y	44.65	11895503	-0.4	5957822	2	19.68	2114	1	130	139	N
57	123	T1HA71|T1HA71_RHOPR	R.DVILDQETLK.L	Y	36.27	11726288	9.6	5873273	2	25.28	2792	1	144	153	N

## Sheet: R. neglectus
Rn 1
Protein Group	Protein ID	Protein Accession	Peptide	Unique	-10lgP	Mass	ppm	m/z	z	RT	Scan	#Spec	Start	End	PTM
9	40	R4G8M6|R4G8M6_RHOPR	K.FSDFISTK.D	Y	65.18	9434651	0.0	4727398	2	23.92	2732	1	183	190	N
9	40	R4G8M6|R4G8M6_RHOPR	K.GAVTAASLK.F	Y	43.71	8164705	0.5	4092427	2	14.90	1526	1	174	182	N
2	49	E2J7J6|E2J7J6_9HEMI	K.AGFAGDDAPR.A	Y	52.17	9754410	0.0	4887278	2	15.50	1603	1	20	29	N
2	50	R4FR88|R4FR88_RHOPR	K.AGFAGDDAPR.A	Y	52.17	9754410	0.0	4887278	2	15.50	1603	1	20	29	N
2	51	A0A023F5W2|A0A023F5W2_TRIIF	K.AGFAGDDAPR.A	Y	52.17	9754410	0.0	4887278	2	15.50	1603	1	20	29	N
2	52	T1I0Q5|T1I0Q5_RHOPR	K.AGFAGDDAPR.A	Y	52.17	9754410	0.0	4887278	2	15.50	1603	1	20	29	N
2	53	R4FQ90|R4FQ90_RHOPR	K.AGFAGDDAPR.A	Y	52.17	9754410	0.0	4887278	2	15.50	1603	1	20	29	N
2	61	T1HVE5|T1HVE5_RHOPR	K.AGFAGDDAPR.A	Y	52.17	9754410	0.0	4887278	2	15.50	1603	1	18	27	N
2	62	A0A0P4VVE9|A0A0P4VVE9_9HEMI	K.AGFAGDDAPR.A	Y	52.17	9754410	0.0	4887278	2	15.50	1603	1	20	29	N
2	63	A0A170ZGA9|A0A170ZGA9_TRIIF	K.AGFAGDDAPR.A	Y	52.17	9754410	0.0	4887278	2	15.50	1603	1	20	29	N
2	64	A0A224XRR1|A0A224XRR1_9HEMI	K.AGFAGDDAPR.A	Y	52.17	9754410	0.0	4887278	2	15.50	1603	1	20	29	N
2	65	R4FQA8|R4FQA8_RHOPR	K.AGFAGDDAPR.A	Y	52.17	9754410	0.0	4887278	2	15.50	1603	1	20	29	N
2	66	A0A0P4VSB2|A0A0P4VSB2_9HEMI	K.AGFAGDDAPR.A	Y	52.17	9754410	0.0	4887278	2	15.50	1603	1	20	29	N
2	67	A0A0V0G386|A0A0V0G386_TRIDM	K.AGFAGDDAPR.A	Y	52.17	9754410	0.0	4887278	2	15.50	1603	1	20	29	N
2	69	T1HZ52|T1HZ52_RHOPR	K.AGFAGDDAPR.A	Y	52.17	9754410	0.0	4887278	2	15.50	1603	1	28	37	N
60	73	T1HZ69|T1HZ69_RHOPR	R.TDITELR.A	Y	46.41	8464447	0.4	4242298	2	18.65	2051	1	11	17	N
69	48	R7WQL3|R7WQL3_9NOCA	R.GIAGEDGFR.D	Y	45.64	9204352	0.4	4612250	2	18.60	2044	1	50	58	N
Rn 2
Protein Group	Protein ID	Protein Accession	Peptide	Unique	-10lgP	Mass	ppm	m/z	z	RT	Scan	#Spec	Start	End	PTM
9	1	R4G8M6|R4G8M6_RHOPR	R.YC(+57.02)AALAAGTASGK.L	N	93.70	12395918	-0.1	6208031	2	18.01	1787	2	63	75	Y
9	1	R4G8M6|R4G8M6_RHOPR	K.NALAQTGFNK.D	N	66.97	10625458	-0.1	5322801	2	17.95	1778	3	28	37	N
9	1	R4G8M6|R4G8M6_RHOPR	K.RYC(+57.02)AALAAGTASGK.L	N	62.08	13956929	0.1	4662383	3	15.23	1462	4	62	75	Y
9	1	R4G8M6|R4G8M6_RHOPR	K.FSDFISTK.D	Y	62.03	9434651	-0.2	4727397	2	23.85	2472	6	183	190	N
9	1	R4G8M6|R4G8M6_RHOPR	K.DLGDLYAVLNR.N	N	58.39	12476510	0.3	6248329	2	33.47	3553	1	152	162	N
9	1	R4G8M6|R4G8M6_RHOPR	K.EALYHYDPK.T	N	51.35	11345345	0.4	5682748	2	18.75	1881	2	78	86	N
9	1	R4G8M6|R4G8M6_RHOPR	K.FSDFISTKDNK.C	Y	44.94	13006299	0.2	6513223	2	19.98	2038	1	183	193	N
9	1	R4G8M6|R4G8M6_RHOPR	K.C(+57.02)EYDNVSLK.S	Y	44.26	11264965	1.1	5642561	2	18.21	1811	1	194	202	Y
9	1	R4G8M6|R4G8M6_RHOPR	K.YTANFK.K	N	37.44	7423650	0.0	3721898	2	15.37	1476	1	105	110	N
9	1	R4G8M6|R4G8M6_RHOPR	K.GAVTAASLK.F	Y	31.00	8164705	0.3	4092426	2	15.20	1459	2	174	182	N
9	2	T1H7P5|T1H7P5_RHOPR	R.YC(+57.02)AALAAGTASGK.L	N	93.70	12395918	-0.1	6208031	2	18.01	1787	2	58	70	Y
9	2	T1H7P5|T1H7P5_RHOPR	K.NAIAQTGFNK.D	N	66.97	10625458	-0.1	5322801	2	17.95	1778	3	23	32	N
9	2	T1H7P5|T1H7P5_RHOPR	K.SAVSAATLEFSK.F	Y	63.13	12096240	0.1	6058193	2	25.34	2630	3	169	180	N
9	2	T1H7P5|T1H7P5_RHOPR	K.RYC(+57.02)AALAAGTASGK.L	N	62.08	13956929	0.1	4662383	3	15.23	1462	4	57	70	Y
9	2	T1H7P5|T1H7P5_RHOPR	K.DLGDLYAVLNR.N	N	58.39	12476510	0.3	6248329	2	33.47	3553	1	147	157	N
9	2	T1H7P5|T1H7P5_RHOPR	K.EALYHYDPK.T	N	51.35	11345345	0.4	5682748	2	18.75	1881	2	73	81	N
9	2	T1H7P5|T1H7P5_RHOPR	K.TQDTFYDVSELQVESLGK.Y	Y	47.12	20579792	0.8	10299977	2	32.02	3399	1	82	99	N
9	2	T1H7P5|T1H7P5_RHOPR	K.YTANFK.K	N	37.44	7423650	0.0	3721898	2	15.37	1476	1	100	105	N
9	3	Q7YT15|Q7YT15_RHOPR	R.YC(+57.02)AALAAGTASGK.L	N	93.70	12395918	-0.1	6208031	2	18.01	1787	2	63	75	Y
9	3	Q7YT15|Q7YT15_RHOPR	K.DTFYDVSELTQESSGK.Y	Y	75.91	18048003	0.4	9034078	2	29.00	3039	1	89	104	N
9	3	Q7YT15|Q7YT15_RHOPR	K.EALYHYDPVSK.D	Y	65.92	13206350	0.2	6613249	2	20.01	2042	1	78	88	N
9	3	Q7YT15|Q7YT15_RHOPR	K.RYC(+57.02)AALAAGTASGK.L	N	62.08	13956929	0.1	4662383	3	15.23	1462	4	62	75	Y
9	3	Q7YT15|Q7YT15_RHOPR	K.DLGDLYAVLNR.N	N	58.39	12476510	0.3	6248329	2	33.47	3553	1	152	162	N
9	3	Q7YT15|Q7YT15_RHOPR	K.SAVSAATLEYSK.F	Y	46.52	12256190	0.0	6138168	2	20.25	2071	1	174	185	N
9	3	Q7YT15|Q7YT15_RHOPR	K.YTANFK.K	N	37.44	7423650	0.0	3721898	2	15.37	1476	1	105	110	N
9	9	Q9TY55|Q9TY55_RHOPR	K.TSFYNIGEGK.L	Y	66.41	11145294	-0.1	5582719	2	22.48	2326	1	87	96	N
9	9	Q9TY55|Q9TY55_RHOPR	K.EALYHFNSK.K	Y	60.68	11075349	0.0	5547747	2	19.08	1926	2	76	84	N
9	9	Q9TY55|Q9TY55_RHOPR	K.LNDFVDTK.T	N	55.20	9504709	0.3	4762429	2	19.16	1937	2	182	189	N
9	10	O77000|O77000_RHOPR	K.TSFYNIGEGK.L	Y	66.41	11145294	-0.1	5582719	2	22.48	2326	1	87	96	N
9	10	O77000|O77000_RHOPR	K.EALYHFNSK.K	Y	60.68	11075349	0.0	5547747	2	19.08	1926	2	76	84	N
9	10	O77000|O77000_RHOPR	K.LNDFVDTK.T	N	55.20	9504709	0.3	4762429	2	19.16	1937	2	182	189	N
8	17	T1HU08|T1HU08_RHOPR	R.TGESLYYR.H	Y	64.57	9874661	0.2	4947404	2	19.45	1972	1	258	265	N
8	17	T1HU08|T1HU08_RHOPR	K.LVAGENVLER.N	Y	29.25	10986033	0.2	5503090	2	20.66	2121	1	553	562	N
9	24	R4FPW7|R4FPW7_RHOPR	K.DLFDATTLSSC(+57.02)K.Y	Y	57.82	13566232	-0.1	6793188	2	27.45	2861	1	185	196	Y
9	24	R4FPW7|R4FPW7_RHOPR	K.LKDLFDATTLSSC(+57.02)K.Y	Y	27.86	15978021	0.1	5336080	3	27.31	2845	2	183	196	Y
9	24	R4FPW7|R4FPW7_RHOPR	K.DKVETALGK.V	Y	24.25	9595287	-0.2	4807716	2	14.35	1371	1	170	178	N
9	25	Q7YT11|Q7YT11_RHOPR	K.DLFDATTLSSC(+57.02)K.Y	Y	57.82	13566232	-0.1	6793188	2	27.45	2861	1	185	196	Y
9	25	Q7YT11|Q7YT11_RHOPR	K.LKDLFDATTLSSC(+57.02)K.Y	Y	27.86	15978021	0.1	5336080	3	27.31	2845	2	183	196	Y
9	25	Q7YT11|Q7YT11_RHOPR	K.DKVETALGK.V	Y	24.25	9595287	-0.2	4807716	2	14.35	1371	1	170	178	N
22	11	A0A0N7Z8Q2|A0A0N7Z8Q2_9HEMI	K.ITFSLGGK.E	Y	42.69	8214647	0.3	4117397	2	24.71	2562	1	62	69	N
22	11	A0A0N7Z8Q2|A0A0N7Z8Q2_9HEMI	K.NYALVYR.C	Y	35.90	8974708	-0.2	4497426	2	22.11	2283	1	108	114	N
22	11	A0A0N7Z8Q2|A0A0N7Z8Q2_9HEMI	K.VGFGLK.K	Y	33.43	6193693	0.2	3106920	2	20.92	2152	1	148	153	N
22	14	Q94731|Q94731_RHOPR	K.ITFSLGGK.E	Y	42.69	8214647	0.3	4117397	2	24.71	2562	1	73	80	N
22	14	Q94731|Q94731_RHOPR	K.NYALVYR.C	Y	35.90	8974708	-0.2	4497426	2	22.11	2283	1	119	125	N
22	14	Q94731|Q94731_RHOPR	K.VGFGLK.K	Y	33.43	6193693	0.2	3106920	2	20.92	2152	1	159	164	N
22	15	R4FPG4|R4FPG4_RHOPR	K.ITFSLGGK.E	Y	42.69	8214647	0.3	4117397	2	24.71	2562	1	73	80	N
22	15	R4FPG4|R4FPG4_RHOPR	K.NYALVYR.C	Y	35.90	8974708	-0.2	4497426	2	22.11	2283	1	119	125	N
22	15	R4FPG4|R4FPG4_RHOPR	K.VGFGLK.K	Y	33.43	6193693	0.2	3106920	2	20.92	2152	1	159	164	N
21	12	R4G8W6|R4G8W6_RHOPR	K.SGFNAVLK.Y	Y	35.12	8344599	0.6	4182375	2	21.53	2219	1	459	466	N
21	12	R4G8W6|R4G8W6_RHOPR	R.YEAVAVVHK.D	Y	31.16	10145498	0.1	5082822	2	14.70	1408	1	85	93	N
21	12	R4G8W6|R4G8W6_RHOPR	K.YFDVISR.N	Y	29.89	8984548	0.3	4502348	2	24.81	2572	1	332	338	N
21	12	R4G8W6|R4G8W6_RHOPR	K.LDC(+57.02)VLK.R	Y	26.35	7463997	0.3	3742072	2	16.86	1641	1	376	381	Y
21	13	B8LJ43|B8LJ43_RHOPR	K.SGFNAVLK.Y	Y	35.12	8344599	0.6	4182375	2	21.53	2219	1	485	492	N
21	13	B8LJ43|B8LJ43_RHOPR	R.YEAVAVVHK.D	Y	31.16	10145498	0.1	5082822	2	14.70	1408	1	111	119	N
21	13	B8LJ43|B8LJ43_RHOPR	K.YFDVISR.N	Y	29.89	8984548	0.3	4502348	2	24.81	2572	1	358	364	N
21	13	B8LJ43|B8LJ43_RHOPR	K.LDC(+57.02)VLK.R	Y	26.35	7463997	0.3	3742072	2	16.86	1641	1	402	407	Y
9	32	T1I9Q5|T1I9Q5_RHOPR	K.LNDFVDTK.T	N	55.20	9504709	0.3	4762429	2	19.16	1937	2	89	96	N
9	32	T1I9Q5|T1I9Q5_RHOPR	K.LGSSGVQYTAK.Y	Y	25.70	11095717	0.2	5557932	2	14.55	1393	1	4	14	N
22	49	T1H8W4|T1H8W4_RHOPR	K.AVSDFNFDR.F	Y	62.46	10694828	-0.1	5357486	2	23.88	2476	1	32	40	N
22	50	A0A4P6D8N9|A0A4P6D8N9_RHOPR	K.AVSDFNFDR.F	Y	62.46	10694828	-0.1	5357486	2	23.88	2476	1	35	43	N
22	52	A0A0P4VJD8|A0A0P4VJD8_9HEMI	K.AVSDFNFDR.F	Y	62.46	10694828	-0.1	5357486	2	23.88	2476	1	35	43	N
22	53	R4FMT9|R4FMT9_RHOPR	K.AVSDFNFDR.F	Y	62.46	10694828	-0.1	5357486	2	23.88	2476	1	35	43	N
22	54	A0A0P4VJV9|A0A0P4VJV9_9HEMI	K.AVSDFNFDR.F	Y	62.46	10694828	-0.1	5357486	2	23.88	2476	1	31	39	N
9	55	A0A0P4VGL9|A0A0P4VGL9_9HEMI	K.VSYIDTDYSK.Y	Y	57.86	11895503	0.5	5957827	2	20.22	2067	1	90	99	N
9	56	A0A0P4VRM1|A0A0P4VRM1_9HEMI	K.VSYIDTDYSK.Y	Y	57.86	11895503	0.5	5957827	2	20.22	2067	1	129	138	N
9	57	R4G8M9|R4G8M9_RHOPR	K.VSYIDTDYSK.Y	Y	57.86	11895503	0.5	5957827	2	20.22	2067	1	130	139	N
22	33	R4G4E6|R4G4E6_RHOPR	K.YKDFFK.G	Y	34.79	8464276	0.3	4242212	2	21.32	2196	1	41	46	N
22	33	R4G4E6|R4G4E6_RHOPR	K.YALVYR.C	Y	33.14	7834279	-0.2	3927212	2	21.35	2200	1	121	126	N
22	78	R4G3T2|R4G3T2_RHOPR	R.NAIQETM(+15.99)PK.F	Y	32.04	10465066	-3.4	5242588	2	21.43	2208	2	41	49	Y
31	87	A0A224XQA7|A0A224XQA7_9HEMI	R.VTVALSPR.I	Y	29.35	8415021	1.1	4217588	2	20.32	2079	2	394	401	N
24	89	T1IB40|T1IB40_RHOPR	R.IVVSGTLK.S	Y	28.12	8155117	0.2	4087632	2	17.60	1735	1	255	262	N
24	90	R4G3Y1|R4G3Y1_RHOPR	R.IVVSGTLK.S	Y	28.12	8155117	0.2	4087632	2	17.60	1735	1	255	262	N
51	97	T1HU61|T1HU61_RHOPR	R.TLEFSK.E	Y	27.43	7233802	0.1	3626974	2	17.35	1704	1	349	354	N
51	99	A0A0P4VVD9|A0A0P4VVD9_9HEMI	R.TLEFSK.E	Y	27.43	7233802	0.1	3626974	2	17.35	1704	1	666	671	N
51	100	A0A224XI42|A0A224XI42_9HEMI	R.TLEFSK.E	Y	27.43	7233802	0.1	3626974	2	17.35	1704	1	668	673	N
51	101	A0A0V0G679|A0A0V0G679_TRIDM	R.TLEFSK.E	Y	27.43	7233802	0.1	3626974	2	17.35	1704	1	687	692	N
41	145	T1HM51|T1HM51_RHOPR	R.ILYEK.F	Y	26.09	6643795	0.2	3331971	2	16.60	1613	1	465	469	N
41	146	A0A0V0G855|A0A0V0G855_TRIDM	R.LLYEK.F	Y	26.09	6643795	0.2	3331971	2	16.60	1613	1	461	465	N
41	379	A0A224X595|A0A224X595_9HEMI	R.LLYEK.F	Y	26.09	6643795	0.2	3331971	2	16.60	1613	1	1267	1271	N
41	414	T1IC52|T1IC52_RHOPR	R.LLYEK.F	Y	26.09	6643795	0.2	3331971	2	16.60	1613	1	1535	1539	N
41	416	A0A023F657|A0A023F657_TRIIF	R.LLYEK.F	Y	26.09	6643795	0.2	3331971	2	16.60	1613	1	1533	1537	N
41	417	A0A069DXQ4|A0A069DXQ4_9HEMI	R.LLYEK.F	Y	26.09	6643795	0.2	3331971	2	16.60	1613	1	1535	1539	N
39	91	T1IDA1|T1IDA1_RHOPR	R.EQANM(+15.99)VGDGPK.W	Y	24.83	11605132	0.5	5812642	2	24.61	2551	1	2213	2223	Y
13	88	A0A224X9D9|A0A224X9D9_9HEMI	K.EVNQILGK.V	Y	24.22	8995076	0.0	4507611	2	21.11	2174	1	1138	1145	N
13	93	A0A023F0E1|A0A023F0E1_TRIIF	K.EVNQILGK.V	Y	24.22	8995076	0.0	4507611	2	21.11	2174	1	1937	1944	N
13	94	T1HB92|T1HB92_RHOPR	K.EVNQILGK.V	Y	24.22	8995076	0.0	4507611	2	21.11	2174	1	1860	1867	N
29	92	A0A0N7Z931|A0A0N7Z931_9HEMI	R.GEIAC(+57.02)RVM(+15.99)K.T	Y	23.87	10785264	2.4	5402717	2	22.20	2293	3	10	18	Y
34	142	T1HFZ6|T1HFZ6_RHOPR	K.ISEVR.V	Y	23.85	6023387	7.4	3021789	2	17.53	1727	1	58	62	N
34	603	T1HXR9|T1HXR9_RHOPR	K.ISEVR.T	Y	23.85	6023387	7.4	3021789	2	17.53	1727	1	17	21	N
52	95	A0A023F143|A0A023F143_TRIIF	R.VPPTSLVR.A	Y	23.18	8675178	-0.2	4347661	2	24.67	2557	2	856	863	N
36	96	T1I287|T1I287_RHOPR	K.NDTLIMTR.E	Y	23.11	9624855	-5.0	4822477	2	22.98	2378	2	402	409	N
Rn 3
Protein Group	Protein ID	Protein Accession	Peptide	Unique	-10lgP	Mass	ppm	m/z	z	RT	Scan	#Spec	Start	End	PTM
9	45	R4G8M6|R4G8M6_RHOPR	R.YC(+57.02)AALAAGTASGK.L	N	86.54	12395918	0.4	6208034	2	16.52	1743	1	63	75	Y
9	45	R4G8M6|R4G8M6_RHOPR	K.RYC(+57.02)AALAAGTASGK.L	N	73.38	13956929	0.4	4662384	3	15.39	1587	2	62	75	Y
9	45	R4G8M6|R4G8M6_RHOPR	K.FSDFISTK.D	Y	54.92	9434651	0.2	4727399	2	23.88	2704	2	183	190	N
9	45	R4G8M6|R4G8M6_RHOPR	K.GAVTAASLK.F	Y	40.29	8164705	0.0	4092425	2	14.66	1488	1	174	182	N
9	45	R4G8M6|R4G8M6_RHOPR	K.YTANFK.K	N	35.18	7423650	0.5	3721899	2	15.48	1599	1	105	110	N
9	45	R4G8M6|R4G8M6_RHOPR	K.EALYHYDPK.T	N	30.66	11345345	0.5	5682748	2	17.80	1927	1	78	86	N
9	54	T1H7P5|T1H7P5_RHOPR	R.YC(+57.02)AALAAGTASGK.L	N	86.54	12395918	0.4	6208034	2	16.52	1743	1	58	70	Y
9	54	T1H7P5|T1H7P5_RHOPR	K.RYC(+57.02)AALAAGTASGK.L	N	73.38	13956929	0.4	4662384	3	15.39	1587	2	57	70	Y
9	54	T1H7P5|T1H7P5_RHOPR	K.SAVSAATLEFSK.F	Y	49.75	12096240	0.3	6058195	2	24.14	2737	1	169	180	N
9	54	T1H7P5|T1H7P5_RHOPR	K.YTANFK.K	N	35.18	7423650	0.5	3721899	2	15.48	1599	1	100	105	N
9	54	T1H7P5|T1H7P5_RHOPR	K.EALYHYDPK.T	N	30.66	11345345	0.5	5682748	2	17.80	1927	1	73	81	N
2	21	R4FR88|R4FR88_RHOPR	K.AGFAGDDAPR.A	Y	62.15	9754410	0.1	4887278	2	15.19	1558	1	20	29	N
2	21	R4FR88|R4FR88_RHOPR	R.GYSFTTTAER.E	Y	53.39	11315197	0.3	5667673	2	19.60	2171	1	198	207	N
2	21	R4FR88|R4FR88_RHOPR	K.SYELPDGQVITIGNER.F	Y	43.43	17898846	0.2	8959498	2	31.00	3674	1	240	255	N
2	21	R4FR88|R4FR88_RHOPR	K.IIAPPER.K	Y	35.68	7944650	0.1	3982398	2	15.43	1593	1	330	336	N
2	21	R4FR88|R4FR88_RHOPR	R.LDLAGR.D	Y	33.35	6433653	0.5	3226901	2	16.08	1681	1	179	184	N
2	21	R4FR88|R4FR88_RHOPR	K.DSYVGDEAQSKR.G	Y	33.03	13536160	0.4	4522128	3	12.66	1228	2	52	63	N
2	22	A0A023F5W2|A0A023F5W2_TRIIF	K.AGFAGDDAPR.A	Y	62.15	9754410	0.1	4887278	2	15.19	1558	1	20	29	N
2	22	A0A023F5W2|A0A023F5W2_TRIIF	R.GYSFTTTAER.E	Y	53.39	11315197	0.3	5667673	2	19.60	2171	1	198	207	N
2	22	A0A023F5W2|A0A023F5W2_TRIIF	K.SYELPDGQVITIGNER.F	Y	43.43	17898846	0.2	8959498	2	31.00	3674	1	240	255	N
2	22	A0A023F5W2|A0A023F5W2_TRIIF	K.IIAPPER.K	Y	35.68	7944650	0.1	3982398	2	15.43	1593	1	330	336	N
2	22	A0A023F5W2|A0A023F5W2_TRIIF	R.LDLAGR.D	Y	33.35	6433653	0.5	3226901	2	16.08	1681	1	179	184	N
2	22	A0A023F5W2|A0A023F5W2_TRIIF	K.DSYVGDEAQSKR.G	Y	33.03	13536160	0.4	4522128	3	12.66	1228	2	52	63	N
2	23	T1I0Q5|T1I0Q5_RHOPR	K.AGFAGDDAPR.A	Y	62.15	9754410	0.1	4887278	2	15.19	1558	1	20	29	N
2	23	T1I0Q5|T1I0Q5_RHOPR	R.GYSFTTTAER.E	Y	53.39	11315197	0.3	5667673	2	19.60	2171	1	198	207	N
2	23	T1I0Q5|T1I0Q5_RHOPR	K.SYELPDGQVITIGNER.F	Y	43.43	17898846	0.2	8959498	2	31.00	3674	1	240	255	N
2	23	T1I0Q5|T1I0Q5_RHOPR	K.IIAPPER.K	Y	35.68	7944650	0.1	3982398	2	15.43	1593	1	330	336	N
2	23	T1I0Q5|T1I0Q5_RHOPR	R.LDLAGR.D	Y	33.35	6433653	0.5	3226901	2	16.08	1681	1	179	184	N
2	23	T1I0Q5|T1I0Q5_RHOPR	K.DSYVGDEAQSKR.G	Y	33.03	13536160	0.4	4522128	3	12.66	1228	2	52	63	N
2	24	R4FQ90|R4FQ90_RHOPR	K.AGFAGDDAPR.A	Y	62.15	9754410	0.1	4887278	2	15.19	1558	1	20	29	N
2	24	R4FQ90|R4FQ90_RHOPR	R.GYSFTTTAER.E	Y	53.39	11315197	0.3	5667673	2	19.60	2171	1	198	207	N
2	24	R4FQ90|R4FQ90_RHOPR	K.SYELPDGQVITIGNER.F	Y	43.43	17898846	0.2	8959498	2	31.00	3674	1	240	255	N
2	24	R4FQ90|R4FQ90_RHOPR	K.IIAPPER.K	Y	35.68	7944650	0.1	3982398	2	15.43	1593	1	330	336	N
2	24	R4FQ90|R4FQ90_RHOPR	R.LDLAGR.D	Y	33.35	6433653	0.5	3226901	2	16.08	1681	1	179	184	N
2	24	R4FQ90|R4FQ90_RHOPR	K.DSYVGDEAQSKR.G	Y	33.03	13536160	0.4	4522128	3	12.66	1228	2	52	63	N
2	25	A0A0P4VSB2|A0A0P4VSB2_9HEMI	K.AGFAGDDAPR.A	Y	62.15	9754410	0.1	4887278	2	15.19	1558	1	20	29	N
2	25	A0A0P4VSB2|A0A0P4VSB2_9HEMI	R.GYSFTTTAER.E	Y	53.39	11315197	0.3	5667673	2	19.60	2171	1	198	207	N
2	25	A0A0P4VSB2|A0A0P4VSB2_9HEMI	K.SYELPDGQVITIGNER.F	Y	43.43	17898846	0.2	8959498	2	31.00	3674	1	240	255	N
2	25	A0A0P4VSB2|A0A0P4VSB2_9HEMI	K.IIAPPER.K	Y	35.68	7944650	0.1	3982398	2	15.43	1593	1	330	336	N
2	25	A0A0P4VSB2|A0A0P4VSB2_9HEMI	R.LDLAGR.D	Y	33.35	6433653	0.5	3226901	2	16.08	1681	1	179	184	N
2	25	A0A0P4VSB2|A0A0P4VSB2_9HEMI	K.DSYVGDEAQSKR.G	Y	33.03	13536160	0.4	4522128	3	12.66	1228	2	52	63	N
8	61	T1HU08|T1HU08_RHOPR	K.LVAGENVLER.N	Y	55.35	10986033	0.0	5503089	2	20.51	2295	1	553	562	N
8	61	T1HU08|T1HU08_RHOPR	R.YTC(+57.02)GVPNR.Y	Y	53.38	9654389	0.0	4837267	2	13.58	1335	1	600	607	Y
8	61	T1HU08|T1HU08_RHOPR	K.DFDTFYR.A	Y	35.95	9624133	0.1	4822140	2	26.82	3079	1	117	123	N
52	96	A0A224XJ55|A0A224XJ55_9HEMI	R.TLSDYNIQK.E	Y	42.29	10805452	-0.2	5412797	2	18.10	1970	1	51	59	N
52	96	A0A224XJ55|A0A224XJ55_9HEMI	K.TITLEVEPSDTIENVK.A	Y	29.92	17869200	0.3	8944676	2	27.21	3130	1	84	99	N
52	97	A0A161N0S0|A0A161N0S0_TRIIF	R.TLSDYNIQK.E	Y	42.29	10805452	-0.2	5412797	2	18.10	1970	1	55	63	N
52	97	A0A161N0S0|A0A161N0S0_TRIIF	K.TITLEVEPSDTIENVK.A	Y	29.92	17869200	0.3	8944676	2	27.21	3130	1	12	27	N
18	104	A0A170Z7Y5|A0A170Z7Y5_TRIIF	R.QITVNDLPVGR.S	Y	52.28	12106670	0.1	6063408	2	23.72	2688	1	117	127	N
18	105	A0A224XL56|A0A224XL56_9HEMI	R.QITVNDLPVGR.S	Y	52.28	12106670	0.1	6063408	2	23.72	2688	1	136	146	N
18	106	A0A023F9I2|A0A023F9I2_TRIIF	R.QITVNDLPVGR.S	Y	52.28	12106670	0.1	6063408	2	23.72	2688	1	137	147	N
18	107	A0A069DPX5|A0A069DPX5_9HEMI	R.QITVNDLPVGR.S	Y	52.28	12106670	0.1	6063408	2	23.72	2688	1	137	147	N
18	108	R4G853|R4G853_RHOPR	R.QITVNDLPVGR.S	Y	52.28	12106670	0.1	6063408	2	23.72	2688	1	137	147	N
18	109	A0A0P4VWU5|A0A0P4VWU5_9HEMI	R.QITVNDLPVGR.S	Y	52.28	12106670	0.1	6063408	2	23.72	2688	1	137	147	N
18	110	A0A0V0GBH9|A0A0V0GBH9_TRIDM	R.QITVNDLPVGR.S	Y	52.28	12106670	0.1	6063408	2	23.72	2688	1	137	147	N
18	111	A0A224XJS8|A0A224XJS8_9HEMI	R.QITVNDLPVGR.S	Y	52.28	12106670	0.1	6063408	2	23.72	2688	1	161	171	N
18	112	A0A161MZ48|A0A161MZ48_TRIIF	R.QITVNDLPVGR.S	Y	52.28	12106670	0.1	6063408	2	23.72	2688	1	174	184	N
18	113	A0A023F4A1|A0A023F4A1_TRIIF	R.QITVNDLPVGR.S	Y	52.28	12106670	0.1	6063408	2	23.72	2688	1	176	186	N
18	114	A0A0V0G4C2|A0A0V0G4C2_TRIDM	R.QITVNDLPVGR.S	Y	52.28	12106670	0.1	6063408	2	23.72	2688	1	176	186	N
18	115	A0A069DXR0|A0A069DXR0_9HEMI	R.QITVNDLPVGR.S	Y	52.28	12106670	0.1	6063408	2	23.72	2688	1	177	187	N
5	143	T1H8I3|T1H8I3_RHOPR	K.STELLIR.K	Y	43.75	8304861	-0.9	4162500	2	21.44	2429	1	58	64	N
5	144	A0A0P4VJK2|A0A0P4VJK2_9HEMI	K.STELLIR.K	Y	43.75	8304861	-0.9	4162500	2	21.44	2429	1	53	59	N
5	145	R4G370|R4G370_RHOPR	K.STELLIR.K	Y	43.75	8304861	-0.9	4162500	2	21.44	2429	1	58	64	N
5	146	A6YPD4|A6YPD4_TRIIF	K.STELLIR.K	Y	43.75	8304861	-0.9	4162500	2	21.44	2429	1	58	64	N
5	147	A0A0P4VS06|A0A0P4VS06_9HEMI	K.STELLIR.K	Y	43.75	8304861	-0.9	4162500	2	21.44	2429	1	58	64	N
5	148	A0A224XNS0|A0A224XNS0_9HEMI	K.STELLIR.K	Y	43.75	8304861	-0.9	4162500	2	21.44	2429	1	58	64	N
5	149	E2J7D3|E2J7D3_9HEMI	K.STELLIR.K	Y	43.75	8304861	-0.9	4162500	2	21.44	2429	1	58	64	N
5	150	R4FM54|R4FM54_RHOPR	K.STELLIR.K	Y	43.75	8304861	-0.9	4162500	2	21.44	2429	1	58	64	N
5	151	A0A069DP67|A0A069DP67_9HEMI	K.STELLIR.K	Y	43.75	8304861	-0.9	4162500	2	21.44	2429	1	58	64	N
5	152	A0A224XSI9|A0A224XSI9_9HEMI	K.STELLIR.K	Y	43.75	8304861	-0.9	4162500	2	21.44	2429	1	60	66	N
5	126	A0A0N7Z8R0|A0A0N7Z8R0_9HEMI	R.AGLQFPVGR.I	Y	40.97	9435239	0.0	4727693	2	25.35	2884	1	12	20	N
5	127	A0A170ZX12|A0A170ZX12_TRIIF	R.AGLQFPVGR.I	Y	40.97	9435239	0.0	4727693	2	25.35	2884	1	16	24	N
5	128	A0A023F9G7|A0A023F9G7_TRIIF	R.AGLQFPVGR.I	Y	40.97	9435239	0.0	4727693	2	25.35	2884	1	20	28	N
5	129	A0A224Y1J9|A0A224Y1J9_9HEMI	R.AGLQFPVGR.I	Y	40.97	9435239	0.0	4727693	2	25.35	2884	1	21	29	N
5	130	R4G8I6|R4G8I6_RHOPR	R.AGLQFPVGR.I	Y	40.97	9435239	0.0	4727693	2	25.35	2884	1	21	29	N
5	131	A0A069DP24|A0A069DP24_9HEMI	R.AGLQFPVGR.I	Y	40.97	9435239	0.0	4727693	2	25.35	2884	1	21	29	N
5	132	T1HYB6|T1HYB6_RHOPR	R.AGLQFPVGR.I	Y	40.97	9435239	0.0	4727693	2	25.35	2884	1	21	29	N
5	133	A0A0P4VZ29|A0A0P4VZ29_9HEMI	R.AGLQFPVGR.I	Y	40.97	9435239	0.0	4727693	2	25.35	2884	1	21	29	N
5	134	T1H876|T1H876_RHOPR	R.AGLQFPVGR.I	Y	40.97	9435239	0.0	4727693	2	25.35	2884	1	23	31	N
5	135	A0A224XP52|A0A224XP52_9HEMI	R.AGLQFPVGR.I	Y	40.97	9435239	0.0	4727693	2	25.35	2884	1	24	32	N
5	136	R4FMP4|R4FMP4_RHOPR	R.AGLQFPVGR.I	Y	40.97	9435239	0.0	4727693	2	25.35	2884	1	24	32	N
5	137	A0A023FBA4|A0A023FBA4_TRIIF	R.AGLQFPVGR.I	Y	40.97	9435239	0.0	4727693	2	25.35	2884	1	24	32	N
5	138	A0A069DMZ7|A0A069DMZ7_9HEMI	R.AGLQFPVGR.I	Y	40.97	9435239	0.0	4727693	2	25.35	2884	1	24	32	N
5	139	A0A4P6D9J9|A0A4P6D9J9_RHOPR	R.AGLQFPVGR.I	Y	40.97	9435239	0.0	4727693	2	25.35	2884	1	17	25	N
5	140	A0A224XT10|A0A224XT10_9HEMI	R.AGLQFPVGR.I	Y	40.97	9435239	0.0	4727693	2	25.35	2884	1	21	29	N
5	141	A0A023F9P7|A0A023F9P7_TRIIF	R.AGLQFPVGR.I	Y	40.97	9435239	0.0	4727693	2	25.35	2884	1	21	29	N
5	142	A0A0V0G4Z9|A0A0V0G4Z9_TRIDM	R.AGLQFPVGR.I	Y	40.97	9435239	0.0	4727693	2	25.35	2884	1	43	51	N
55	166	A0A224XJX1|A0A224XJX1_9HEMI	K.IVELEEELR.V	Y	32.57	11286027	-1.9	5653076	2	26.97	3098	1	190	198	N
55	167	A0A4P6D9C2|A0A4P6D9C2_RHOPR	K.IVELEEELR.V	Y	32.57	11286027	-1.9	5653076	2	26.97	3098	1	158	166	N
55	168	A0A170Y0V3|A0A170Y0V3_TRIIF	K.IVELEEELR.V	Y	32.57	11286027	-1.9	5653076	2	26.97	3098	1	190	198	N
55	169	R4FNF3|R4FNF3_RHOPR	K.IVELEEELR.V	Y	32.57	11286027	-1.9	5653076	2	26.97	3098	1	190	198	N
55	170	A0A069DYF0|A0A069DYF0_9HEMI	K.IVELEEELR.V	Y	32.57	11286027	-1.9	5653076	2	26.97	3098	1	190	198	N
55	171	R4G8W4|R4G8W4_RHOPR	K.IVELEEELR.V	Y	32.57	11286027	-1.9	5653076	2	26.97	3098	1	266	274	N
62	192	T1HS38|T1HS38_RHOPR	M.YLELLTR.Y	Y	31.54	9065175	0.1	4542661	2	26.40	3021	1	2	8	N
65	174	A0A069DS40|A0A069DS40_9HEMI	M(+15.99)LTEIEK.N	Y	31.19	8784419	0.7	4402285	2	15.94	1662	1	1	7	Y
65	175	A0A0V0G992|A0A0V0G992_TRIDM	M(+15.99)LTEIEK.N	Y	31.19	8784419	0.7	4402285	2	15.94	1662	1	1	7	Y
65	176	A0A023F7H1|A0A023F7H1_TRIIF	M(+15.99)LTEIEK.N	Y	31.19	8784419	0.7	4402285	2	15.94	1662	1	1	7	Y
5	178	Q001E3|Q001E3_RHOPR	R.LLLPGELAK.H	Y	29.47	9525957	0.4	4773053	2	27.68	3199	1	57	65	N
5	179	A0A069DNJ6|A0A069DNJ6_9HEMI	R.LLLPGELAK.H	Y	29.47	9525957	0.4	4773053	2	27.68	3199	1	96	104	N
5	180	T1IEN5|T1IEN5_RHOPR	R.LLLPGELAK.H	Y	29.47	9525957	0.4	4773053	2	27.68	3199	1	98	106	N
5	181	T1IEP1|T1IEP1_RHOPR	R.LLLPGELAK.H	Y	29.47	9525957	0.4	4773053	2	27.68	3199	1	98	106	N
5	182	A0A069DP62|A0A069DP62_9HEMI	R.LLLPGELAK.H	Y	29.47	9525957	0.4	4773053	2	27.68	3199	1	98	106	N
5	183	T1HYA2|T1HYA2_RHOPR	R.LLLPGELAK.H	Y	29.47	9525957	0.4	4773053	2	27.68	3199	1	98	106	N
5	184	A0A224XTB3|A0A224XTB3_9HEMI	R.LLLPGELAK.H	Y	29.47	9525957	0.4	4773053	2	27.68	3199	1	98	106	N
5	185	A0A023F5U9|A0A023F5U9_TRIIF	R.LLLPGELAK.H	Y	29.47	9525957	0.4	4773053	2	27.68	3199	1	98	106	N
5	186	A0A224XPF9|A0A224XPF9_9HEMI	R.LLLPGELAK.H	Y	29.47	9525957	0.4	4773053	2	27.68	3199	1	98	106	N
5	187	T1HNX6|T1HNX6_RHOPR	R.LLLPGELAK.H	Y	29.47	9525957	0.4	4773053	2	27.68	3199	1	98	106	N
5	188	T1IEI3|T1IEI3_RHOPR	R.LLLPGELAK.H	Y	29.47	9525957	0.4	4773053	2	27.68	3199	1	98	106	N
14	189	A0A224XLN4|A0A224XLN4_9HEMI	K.NIIIQNNKGR.L	Y	29.42	11686676	-8.9	5853359	2	28.42	3307	1	498	507	N
Rn 4
Protein Group	Protein ID	Protein Accession	Peptide	Unique	-10lgP	Mass	ppm	m/z	z	RT	Scan	#Spec	Start	End	PTM
2	31	E2J7J6|E2J7J6_9HEMI	K.AGFAGDDAPR.A	Y	57.91	9754410	-0.3	4887276	2	15.23	1510	1	20	29	N
2	32	R4FR88|R4FR88_RHOPR	K.AGFAGDDAPR.A	Y	57.91	9754410	-0.3	4887276	2	15.23	1510	1	20	29	N
2	33	A0A023F5W2|A0A023F5W2_TRIIF	K.AGFAGDDAPR.A	Y	57.91	9754410	-0.3	4887276	2	15.23	1510	1	20	29	N
2	34	T1I0Q5|T1I0Q5_RHOPR	K.AGFAGDDAPR.A	Y	57.91	9754410	-0.3	4887276	2	15.23	1510	1	20	29	N
2	35	R4FQ90|R4FQ90_RHOPR	K.AGFAGDDAPR.A	Y	57.91	9754410	-0.3	4887276	2	15.23	1510	1	20	29	N
Rn 5
Protein Group	Protein ID	Protein Accession	Peptide	Unique	-10lgP	Mass	ppm	m/z	z	RT	Scan	#Spec	Start	End	PTM
69	62	R7WQL3|R7WQL3_9NOCA	R.GIAGEDGFR.D	Y	53.68	9204352	-0.2	4612248	2	17.59	1820	2	50	58	N
Rn 6
Protein Group	Protein ID	Protein Accession	Peptide	Unique	-10lgP	Mass	ppm	m/z	z	RT	Scan	#Spec	Start	End	PTM
2	24	R4FR88|R4FR88_RHOPR	R.GYSFTTTAER.E	Y	61.44	11315197	0.3	5667673	2	19.29	2107	1	198	207	N
2	24	R4FR88|R4FR88_RHOPR	K.AGFAGDDAPR.A	Y	50.03	9754410	0.4	4887280	2	14.24	1432	1	20	29	N
2	25	T1HVE5|T1HVE5_RHOPR	R.GYSFTTTAER.E	Y	61.44	11315197	0.3	5667673	2	19.29	2107	1	196	205	N
2	25	T1HVE5|T1HVE5_RHOPR	K.AGFAGDDAPR.A	Y	50.03	9754410	0.4	4887280	2	14.24	1432	1	18	27	N
2	26	A0A0P4VVE9|A0A0P4VVE9_9HEMI	R.GYSFTTTAER.E	Y	61.44	11315197	0.3	5667673	2	19.29	2107	1	198	207	N
2	26	A0A0P4VVE9|A0A0P4VVE9_9HEMI	K.AGFAGDDAPR.A	Y	50.03	9754410	0.4	4887280	2	14.24	1432	1	20	29	N
2	27	A0A023F5W2|A0A023F5W2_TRIIF	R.GYSFTTTAER.E	Y	61.44	11315197	0.3	5667673	2	19.29	2107	1	198	207	N
2	27	A0A023F5W2|A0A023F5W2_TRIIF	K.AGFAGDDAPR.A	Y	50.03	9754410	0.4	4887280	2	14.24	1432	1	20	29	N
2	28	T1I0Q5|T1I0Q5_RHOPR	R.GYSFTTTAER.E	Y	61.44	11315197	0.3	5667673	2	19.29	2107	1	198	207	N
2	28	T1I0Q5|T1I0Q5_RHOPR	K.AGFAGDDAPR.A	Y	50.03	9754410	0.4	4887280	2	14.24	1432	1	20	29	N
2	29	A0A170ZGA9|A0A170ZGA9_TRIIF	R.GYSFTTTAER.E	Y	61.44	11315197	0.3	5667673	2	19.29	2107	1	198	207	N
2	29	A0A170ZGA9|A0A170ZGA9_TRIIF	K.AGFAGDDAPR.A	Y	50.03	9754410	0.4	4887280	2	14.24	1432	1	20	29	N
2	30	A0A224XRR1|A0A224XRR1_9HEMI	R.GYSFTTTAER.E	Y	61.44	11315197	0.3	5667673	2	19.29	2107	1	198	207	N
2	30	A0A224XRR1|A0A224XRR1_9HEMI	K.AGFAGDDAPR.A	Y	50.03	9754410	0.4	4887280	2	14.24	1432	1	20	29	N
2	31	R4FQA8|R4FQA8_RHOPR	R.GYSFTTTAER.E	Y	61.44	11315197	0.3	5667673	2	19.29	2107	1	198	207	N
2	31	R4FQA8|R4FQA8_RHOPR	K.AGFAGDDAPR.A	Y	50.03	9754410	0.4	4887280	2	14.24	1432	1	20	29	N
2	32	R4FQ90|R4FQ90_RHOPR	R.GYSFTTTAER.E	Y	61.44	11315197	0.3	5667673	2	19.29	2107	1	198	207	N
2	32	R4FQ90|R4FQ90_RHOPR	K.AGFAGDDAPR.A	Y	50.03	9754410	0.4	4887280	2	14.24	1432	1	20	29	N
2	33	A0A0P4VSB2|A0A0P4VSB2_9HEMI	R.GYSFTTTAER.E	Y	61.44	11315197	0.3	5667673	2	19.29	2107	1	198	207	N
2	33	A0A0P4VSB2|A0A0P4VSB2_9HEMI	K.AGFAGDDAPR.A	Y	50.03	9754410	0.4	4887280	2	14.24	1432	1	20	29	N
2	34	A0A0V0G386|A0A0V0G386_TRIDM	R.GYSFTTTAER.E	Y	61.44	11315197	0.3	5667673	2	19.29	2107	1	198	207	N
2	34	A0A0V0G386|A0A0V0G386_TRIDM	K.AGFAGDDAPR.A	Y	50.03	9754410	0.4	4887280	2	14.24	1432	1	20	29	N
2	35	T1HZ52|T1HZ52_RHOPR	R.GYSFTTTAER.E	Y	61.44	11315197	0.3	5667673	2	19.29	2107	1	206	215	N
2	35	T1HZ52|T1HZ52_RHOPR	K.AGFAGDDAPR.A	Y	50.03	9754410	0.4	4887280	2	14.24	1432	1	28	37	N
9	50	Q7YT14|Q7YT14_RHOPR	K.LESSGLQYTAK.Y	Y	60.24	11956084	-0.4	5988112	2	16.71	1767	1	97	107	N
9	50	Q7YT14|Q7YT14_RHOPR	K.TSFYNIGEGK.L	Y	52.42	11145294	0.1	5582720	2	21.64	2416	1	87	96	N
22	65	T1H8W4|T1H8W4_RHOPR	K.AVSDFNFDR.F	Y	60.14	10694828	-0.3	5357485	2	23.15	2595	1	32	40	N
22	66	A0A4P6D8N9|A0A4P6D8N9_RHOPR	K.AVSDFNFDR.F	Y	60.14	10694828	-0.3	5357485	2	23.15	2595	1	35	43	N
22	67	A0A0P4VJD8|A0A0P4VJD8_9HEMI	K.AVSDFNFDR.F	Y	60.14	10694828	-0.3	5357485	2	23.15	2595	1	35	43	N
22	68	R4FMT9|R4FMT9_RHOPR	K.AVSDFNFDR.F	Y	60.14	10694828	-0.3	5357485	2	23.15	2595	1	35	43	N
22	69	A0A0P4VJV9|A0A0P4VJV9_9HEMI	K.AVSDFNFDR.F	Y	60.14	10694828	-0.3	5357485	2	23.15	2595	1	31	39	N
69	86	R7WQL3|R7WQL3_9NOCA	R.GIAGEDGFR.D	Y	47.72	9204352	0.2	4612249	2	17.54	1885	2	50	58	N
5	96	T1H8I3|T1H8I3_RHOPR	K.STELLIR.K	Y	35.22	8304861	-0.3	4162502	2	21.06	2346	1	58	64	N
5	97	A0A0P4VJK2|A0A0P4VJK2_9HEMI	K.STELLIR.K	Y	35.22	8304861	-0.3	4162502	2	21.06	2346	1	53	59	N
5	98	R4G370|R4G370_RHOPR	K.STELLIR.K	Y	35.22	8304861	-0.3	4162502	2	21.06	2346	1	58	64	N
5	99	A6YPD4|A6YPD4_TRIIF	K.STELLIR.K	Y	35.22	8304861	-0.3	4162502	2	21.06	2346	1	58	64	N
5	100	A0A0P4VS06|A0A0P4VS06_9HEMI	K.STELLIR.K	Y	35.22	8304861	-0.3	4162502	2	21.06	2346	1	58	64	N
5	101	A0A224XNS0|A0A224XNS0_9HEMI	K.STELLIR.K	Y	35.22	8304861	-0.3	4162502	2	21.06	2346	1	58	64	N
5	102	E2J7D3|E2J7D3_9HEMI	K.STELLIR.K	Y	35.22	8304861	-0.3	4162502	2	21.06	2346	1	58	64	N
5	103	R4FM54|R4FM54_RHOPR	K.STELLIR.K	Y	35.22	8304861	-0.3	4162502	2	21.06	2346	1	58	64	N
5	104	A0A069DP67|A0A069DP67_9HEMI	K.STELLIR.K	Y	35.22	8304861	-0.3	4162502	2	21.06	2346	1	58	64	N
5	105	A0A224XSI9|A0A224XSI9_9HEMI	K.STELLIR.K	Y	35.22	8304861	-0.3	4162502	2	21.06	2346	1	60	66	N
63	95	T1HK09|T1HK09_RHOPR	R.GQSM(+15.99)LRPASPR.Q	Y	34.77	12146190	5.8	6083203	2	17.29	1849	1	280	290	Y
38	109	A0A0V0GEF0|A0A0V0GEF0_TRIDM	K.KNSSGGGSGRYK.Q	Y	33.24	11965897	2.0	5993033	2	17.44	1870	1	52	63	N
56	111	T1HAV7|T1HAV7_RHOPR	K.YAGFADGAAVVR.Q	Y	30.99	11955985	-3.3	5988046	2	20.50	2269	1	46	57	N
68	115	R7WL20|R7WL20_9NOCA	K.NDAFIALADK.I	Y	29.39	10765502	-0.5	5392821	2	26.23	2942	1	82	91	N
72	114	R7WS93|R7WS93_9NOCA	R.TGAAYPSVPVEAGPTPPRAEGGR.I	Y	29.37	22361235	-5.7	7463776	3	28.51	3245	1	321	343	N
46	59	T1I3D0|T1I3D0_RHOPR	K.AVSLWSTYNK.A	Y	29.10	11675924	-3.5	5848015	2	20.38	2250	1	9843	9852	N
46	108	A0A0P4VLR4|A0A0P4VLR4_9HEMI	K.AVSLWSTYNK.A	Y	29.10	11675924	-3.5	5848015	2	20.38	2250	1	1389	1398	N
46	117	A0A161MBN2|A0A161MBN2_TRIIF	K.AVSLWSTYNK.A	Y	29.10	11675924	-3.5	5848015	2	20.38	2250	1	62	71	N
46	118	A0A023F843|A0A023F843_TRIIF	K.AVSLWSTYNK.A	Y	29.10	11675924	-3.5	5848015	2	20.38	2250	1	87	96	N
46	119	A0A069DXU5|A0A069DXU5_9HEMI	K.AVSLWSTYNK.A	Y	29.10	11675924	-3.5	5848015	2	20.38	2250	1	140	149	N
46	120	A0A0V0G511|A0A0V0G511_TRIDM	K.AVSLWSTYNK.A	Y	29.10	11675924	-3.5	5848015	2	20.38	2250	1	1388	1397	N
46	121	A0A069DY02|A0A069DY02_9HEMI	K.AVSLWSTYNK.A	Y	29.10	11675924	-3.5	5848015	2	20.38	2250	1	1396	1405	N
46	122	A0A224XCE0|A0A224XCE0_9HEMI	K.AVSLWSTYNK.A	Y	29.10	11675924	-3.5	5848015	2	20.38	2250	1	1399	1408	N
31	124	A0A224XQA7|A0A224XQA7_9HEMI	R.VTVALSPR.I	Y	28.50	8415021	0.7	4217586	2	19.33	2113	5	394	401	N
39	139	T1HU69|T1HU69_RHOPR	K.TVLDAIK.G	Y	28.30	7584538	-0.2	3802341	2	18.31	1988	1	573	579	N
39	140	A0A224XHB0|A0A224XHB0_9HEMI	K.TVLDAIK.G	Y	28.30	7584538	-0.2	3802341	2	18.31	1988	1	1189	1195	N
39	145	T1IDA1|T1IDA1_RHOPR	K.TVLDAIK.N	Y	28.30	7584538	-0.2	3802341	2	18.31	1988	1	1942	1948	N
